# Supplementary material for: Multianalyte serology in home-sampled blood enables an unbiased assessment of the immune response against SARS-CoV-2
Source: Nat Commun. 2021 Jun 17;12:3695. doi: 10.1038/s41467-021-23893-4 (PMC8211676; doi:10.1038/s41467-021-23893-4)
Supplement: Supplementary file 4 — Supplementary Data 1 [file 41467_2021_23893_MOESM4_ESM.xlsx]

## Sheet: Index
Sheet Name	Read me
Prevalence per Antigen	List of antigens with determined seroprevalence and performance rates
Combinatorial prevalence	List of seroprevalence rates determine by combining (multiple) antigens
Paired antigens pilot test	Correlation levels between IgG lelvels obtained for paired antigens in DBS and plasma samples (SBA and ELISA)
Paired samples pilot test	Correlation levels between IgG levles obtained in paired DBS and plasma samples for each antigen (SBA and ELISA)

## Sheet: Prevalence per Antigen
Detect Ab	Protein	Virus	Acronym	Study Set	SD for Cur-off	Pos. prop.	95% CI	Pos.	Neg.	Sens	Spec	PPV
IgG	N	SARS-CoV-2	NCP_01	1	6	0.0736	4.90%- 9.81%	32	403	1	1	1
IgM	N	SARS-CoV-2	NCP_01	1	6	0.023	0.89%- 3.71%	10	425	0	1	N/A
IgG	RBD	SARS-CoV-2	RBD_01	1	6	0.0506	3.00%- 7.12%	22	413	1	1	1
IgM	RBD	SARS-CoV-2	RBD_01	1	6	0.0552	3.37%- 7.66%	24	411	1	1	1
IgG	RBD	SARS-CoV-2	RBD_02	1	6	0.0621	3.94%- 8.47%	27	408	1	1	1
IgM	RBD	SARS-CoV-2	RBD_02	1	6	0.0046	0%- 1.1%	2	433	0.67	1	1
IgG	S1S2	SARS-CoV-2	SPK_01	1	6	0.1011	7.28%-12.95%	44	391	1	0.96	0.71
IgM	S1S2	SARS-CoV-2	SPK_01	1	6	0.092	6.48%-11.91%	40	395	1	1	1
IgG	S1S2	SARS-CoV-2	SPK_02	1	6	0.1103	8.09%-13.98%	48	387	1	0.98	0.83
IgM	S1S2	SARS-CoV-2	SPK_02	1	6	0.0805	5.49%-10.60%	35	400	1	1	1
IgG	S1	MERS-CoV	MRS_01	2	6	0.0023	0%- 0.67%	1	442	0	1	N/A
IgM	S1	MERS-CoV	MRS_01	2	6	0	0.00%- 0.00%	0	443	0	1	N/A
IgG	N	SARS-CoV-2	NCP_01	2	6	0.0926	6.56%-11.95%	41	402	1	0.98	0.85
IgM	N	SARS-CoV-2	NCP_01	2	6	0.009	0.02%- 1.78%	4	439	0.44	1	1
IgG	N	SARS-CoV-2	NCP_02	2	6	0.0858	5.97%-11.19%	38	405	1	0.96	0.74
IgM	N	SARS-CoV-2	NCP_02	2	6	0	0.00%- 0.00%	0	443	0	1	N/A
IgG	N	SARS-CoV-2	NCP_03	2	6	0.0745	5.00%- 9.89%	33	410	1	1	1
IgM	N	SARS-CoV-2	NCP_03	2	6	0.0023	0%- 0.67%	1	442	0	1	N/A
IgG	S1	HCoV-NL63	NLS_01	2	6	0	0.00%- 0.00%	0	443	0	1	N/A
IgM	S1	HCoV-NL63	NLS_01	2	6	0.0158	0.42%- 2.74%	7	436	0	0.98	0
IgG	RBD	SARS-CoV-2	RBD_01	2	6	0.0587	3.68%- 8.06%	26	417	1	1	1
IgM	RBD	SARS-CoV-2	RBD_01	2	6	0.07	4.62%- 9.37%	31	412	1	1	1
IgG	RBD	SARS-CoV-2	RBD_02	2	6	0.0609	3.87%- 8.32%	27	416	1	1	1
IgM	RBD	SARS-CoV-2	RBD_02	2	6	0.0023	0%- 0.67%	1	442	0	1	N/A
IgG	RBD	SARS-CoV-2	RBD_03	2	6	0.1016	7.34%-12.97%	45	398	1	1	1
IgM	RBD	SARS-CoV-2	RBD_03	2	6	0.0655	4.24%- 8.85%	29	414	1	1	1
IgG	RBD	SARS-CoV-2	RBD_04	2	6	0.1061	7.74%-13.48%	47	396	1	1	1
IgM	RBD	SARS-CoV-2	RBD_04	2	6	0.0113	0.14%- 2.11%	5	438	0	1	N/A
IgG	S1S2	SARS-CoV-2	SPK_02	2	6	0.0813	5.58%-10.67%	36	407	1	1	1
IgM	S1S2	SARS-CoV-2	SPK_02	2	6	0.0564	3.49%- 7.79%	25	418	1	1	1
IgG	S1S2	SARS-CoV-2	SPK_03	2	6	0.1106	8.14%-13.98%	49	394	1	0.98	0.85
IgM	S1S2	SARS-CoV-2	SPK_03	2	6	0.0835	5.78%-10.93%	37	406	1	1	1
IgG	S1S2	SARS-CoV-2	SPK_04	2	6	0.1151	8.54%-14.48%	51	392	1	0.98	0.85
IgM	S1S2	SARS-CoV-2	SPK_04	2	6	0.0609	3.87%- 8.32%	27	416	1	1	1
IgG	S1	SARS-CoV-1	SRS_01	2	6	0.0248	1.03%- 3.93%	11	432	0	1	N/A
IgM	S1	SARS-CoV-1	SRS_01	2	6	0.0045	0%- 1.08%	2	441	0	1	N/A

## Sheet: Combinatorial prevalence
Antigen	Protein	Abs	Set	IgG_Prev.	IgG_95% CI_low	IgG_95% CI_hiih	IgG_Pos.	IgG_Neg.
DUAL-RBD	RBD	IgM	1	0.005	0	0.011	2	433
DUAL-RBD	RBD	IgG	1	0.044	0.024	0.063	19	416
DUAL-RBD-UMAP	RBD	IgM	1	0	0	0	0	435
DUAL-RBD-UMAP	RBD	IgG	1	0.002	0	0.007	1	434
DUAL-S	S1S2	IgM	1	0.08	0.053	0.103	35	400
DUAL-S	S1S2	IgG	1	0.1011	0.073	0.129	44	391
DUAL-S-UMAP	S1S2	IgM	1	0.037	0.019	0.054	16	419
DUAL-S-UMAP	S1S2	IgG	1	0.0575	0.0358	0.0791	25	410
N-UMAP	N	IgG	1	0.0414	0.0228	0.0599	18	417
UMAP	ALL	IgG/IgM	1	0.0437	0.0246	0.0627	19	435
DUAL-N	N	IgM	2	0.002	0	0.007	1	442
DUAL-N	N	IgG	2	0.08	0.055	0.106	35	408
DUAL-RBD	RBD	IgM	2	0.066	0.042	0.089	29	414
DUAL-RBD	RBD	IgG	2	0.09	0.063	0.117	39	404
DUAL-RBD-UMAP	RBD	IgM	2	0.014	0.003	0.025	6	437
DUAL-RBD-UMAP	RBD	IgG	2	0.028	0.012	0.043	12	431
DUAL-S	S1S2	IgM	2	0.064	0.041	0.087	28	415
DUAL-S	S1S2	IgG	2	0.1084	0.0794	0.1373	48	395
DUAL-S-UMAP	S1S2	IgM	2	0.009	0	0.018	4	439
DUAL-S-UMAP	S1S2	IgG	2	0.0474	0.0276	0.0671	21	422
N-UMAP	N	IgG	2	0.0552	0.0331	0.0753	24	419
UMAP	ALL	IgG/IgM	2	0.0632	0.0405	0.0859	28	443

## Sheet: Paired antigen pilot tests
Var1	Var2	rho	r2	Comparison
SPK_04_IgG	EBN_01_IgG	0	0.04	DBS_vs_DBS
SPK_04_IgG	N_ELISA	0.89	0.79	DBS_vs_DBS
SPK_04_IgG	NCP_02_IgG	0.78	0.86	DBS_vs_DBS
SPK_04_IgG	NCP_01_IgG	0.95	0.94	DBS_vs_DBS
SPK_04_IgG	NCP_03_IgG	0.88	0.96	DBS_vs_DBS
SPK_04_IgG	RBD_03_IgG	0.79	0.84	DBS_vs_DBS
SPK_04_IgG	RBD_01_IgG	0.88	0.88	DBS_vs_DBS
SPK_04_IgG	RBD_04_IgG	0.91	0.91	DBS_vs_DBS
SPK_04_IgG	RBD_02_IgG	0.88	0.89	DBS_vs_DBS
SPK_04_IgG	S1_ELISA	0.86	0.79	DBS_vs_DBS
SPK_04_IgG	SPK_02_IgG	0.98	0.99	DBS_vs_DBS
SPK_04_IgG	SPK_03_IgG	0.99	1	DBS_vs_DBS
SPK_04_IgG	EBN_01_IgG	-0.04	0	Plasma_vs_Plasma
SPK_04_IgG	N_ELISA	0.87	0.81	Plasma_vs_Plasma
SPK_04_IgG	NCP_02_IgG	0.75	0.73	Plasma_vs_Plasma
SPK_04_IgG	NCP_01_IgG	0.87	0.87	Plasma_vs_Plasma
SPK_04_IgG	NCP_03_IgG	0.82	0.84	Plasma_vs_Plasma
SPK_04_IgG	RBD_03_IgG	0.77	0.76	Plasma_vs_Plasma
SPK_04_IgG	RBD_01_IgG	0.85	0.87	Plasma_vs_Plasma
SPK_04_IgG	RBD_04_IgG	0.89	0.9	Plasma_vs_Plasma
SPK_04_IgG	RBD_02_IgG	0.85	0.87	Plasma_vs_Plasma
SPK_04_IgG	S1_ELISA	0.89	0.86	Plasma_vs_Plasma
SPK_04_IgG	SPK_02_IgG	0.99	0.99	Plasma_vs_Plasma
SPK_04_IgG	SPK_03_IgG	0.99	0.99	Plasma_vs_Plasma
SPK_03_IgG	EBN_01_IgG	0.01	0.04	DBS_vs_DBS
SPK_03_IgG	N_ELISA	0.88	0.82	DBS_vs_DBS
SPK_03_IgG	NCP_02_IgG	0.78	0.86	DBS_vs_DBS
SPK_03_IgG	NCP_01_IgG	0.95	0.95	DBS_vs_DBS
SPK_03_IgG	NCP_03_IgG	0.89	0.96	DBS_vs_DBS
SPK_03_IgG	RBD_03_IgG	0.79	0.86	DBS_vs_DBS
SPK_03_IgG	RBD_01_IgG	0.89	0.9	DBS_vs_DBS
SPK_03_IgG	RBD_04_IgG	0.92	0.93	DBS_vs_DBS
SPK_03_IgG	RBD_02_IgG	0.89	0.91	DBS_vs_DBS
SPK_03_IgG	S1_ELISA	0.85	0.81	DBS_vs_DBS
SPK_03_IgG	SPK_02_IgG	0.98	0.99	DBS_vs_DBS
SPK_03_IgG	SPK_04_IgG	0.99	1	DBS_vs_DBS
SPK_03_IgG	EBN_01_IgG	-0.05	0	Plasma_vs_Plasma
SPK_03_IgG	N_ELISA	0.86	0.81	Plasma_vs_Plasma
SPK_03_IgG	NCP_02_IgG	0.75	0.74	Plasma_vs_Plasma
SPK_03_IgG	NCP_01_IgG	0.88	0.88	Plasma_vs_Plasma
SPK_03_IgG	NCP_03_IgG	0.83	0.86	Plasma_vs_Plasma
SPK_03_IgG	RBD_03_IgG	0.76	0.76	Plasma_vs_Plasma
SPK_03_IgG	RBD_01_IgG	0.85	0.88	Plasma_vs_Plasma
SPK_03_IgG	RBD_04_IgG	0.88	0.9	Plasma_vs_Plasma
SPK_03_IgG	RBD_02_IgG	0.85	0.88	Plasma_vs_Plasma
SPK_03_IgG	S1_ELISA	0.88	0.86	Plasma_vs_Plasma
SPK_03_IgG	SPK_02_IgG	0.99	0.99	Plasma_vs_Plasma
SPK_03_IgG	SPK_04_IgG	0.99	0.99	Plasma_vs_Plasma
SPK_02_IgG	EBN_01_IgG	0.01	0.03	DBS_vs_DBS
SPK_02_IgG	N_ELISA	0.89	0.83	DBS_vs_DBS
SPK_02_IgG	NCP_02_IgG	0.78	0.88	DBS_vs_DBS
SPK_02_IgG	NCP_01_IgG	0.94	0.95	DBS_vs_DBS
SPK_02_IgG	NCP_03_IgG	0.88	0.95	DBS_vs_DBS
SPK_02_IgG	RBD_03_IgG	0.79	0.87	DBS_vs_DBS
SPK_02_IgG	RBD_01_IgG	0.88	0.91	DBS_vs_DBS
SPK_02_IgG	RBD_04_IgG	0.91	0.94	DBS_vs_DBS
SPK_02_IgG	RBD_02_IgG	0.89	0.92	DBS_vs_DBS
SPK_02_IgG	S1_ELISA	0.86	0.83	DBS_vs_DBS
SPK_02_IgG	SPK_03_IgG	0.98	0.99	DBS_vs_DBS
SPK_02_IgG	SPK_04_IgG	0.98	0.99	DBS_vs_DBS
SPK_02_IgG	EBN_01_IgG	-0.04	0	Plasma_vs_Plasma
SPK_02_IgG	N_ELISA	0.87	0.82	Plasma_vs_Plasma
SPK_02_IgG	NCP_02_IgG	0.76	0.74	Plasma_vs_Plasma
SPK_02_IgG	NCP_01_IgG	0.88	0.88	Plasma_vs_Plasma
SPK_02_IgG	NCP_03_IgG	0.83	0.84	Plasma_vs_Plasma
SPK_02_IgG	RBD_03_IgG	0.76	0.77	Plasma_vs_Plasma
SPK_02_IgG	RBD_01_IgG	0.84	0.89	Plasma_vs_Plasma
SPK_02_IgG	RBD_04_IgG	0.87	0.91	Plasma_vs_Plasma
SPK_02_IgG	RBD_02_IgG	0.85	0.89	Plasma_vs_Plasma
SPK_02_IgG	S1_ELISA	0.89	0.88	Plasma_vs_Plasma
SPK_02_IgG	SPK_03_IgG	0.99	0.99	Plasma_vs_Plasma
SPK_02_IgG	SPK_04_IgG	0.99	0.99	Plasma_vs_Plasma
S1_ELISA	EBN_01_IgG	-0.09	0	DBS_vs_DBS
S1_ELISA	N_ELISA	0.93	0.92	DBS_vs_DBS
S1_ELISA	NCP_02_IgG	0.76	0.71	DBS_vs_DBS
S1_ELISA	NCP_01_IgG	0.83	0.81	DBS_vs_DBS
S1_ELISA	NCP_03_IgG	0.72	0.69	DBS_vs_DBS
S1_ELISA	RBD_03_IgG	0.69	0.75	DBS_vs_DBS
S1_ELISA	RBD_01_IgG	0.77	0.87	DBS_vs_DBS
S1_ELISA	RBD_04_IgG	0.77	0.84	DBS_vs_DBS
S1_ELISA	RBD_02_IgG	0.76	0.87	DBS_vs_DBS
S1_ELISA	SPK_02_IgG	0.86	0.83	DBS_vs_DBS
S1_ELISA	SPK_03_IgG	0.85	0.81	DBS_vs_DBS
S1_ELISA	SPK_04_IgG	0.86	0.79	DBS_vs_DBS
S1_ELISA	EBN_01_IgG	-0.1	0	Plasma_vs_Plasma
S1_ELISA	N_ELISA	0.87	0.82	Plasma_vs_Plasma
S1_ELISA	NCP_02_IgG	0.71	0.63	Plasma_vs_Plasma
S1_ELISA	NCP_01_IgG	0.79	0.74	Plasma_vs_Plasma
S1_ELISA	NCP_03_IgG	0.72	0.66	Plasma_vs_Plasma
S1_ELISA	RBD_03_IgG	0.72	0.72	Plasma_vs_Plasma
S1_ELISA	RBD_01_IgG	0.8	0.89	Plasma_vs_Plasma
S1_ELISA	RBD_04_IgG	0.82	0.87	Plasma_vs_Plasma
S1_ELISA	RBD_02_IgG	0.81	0.9	Plasma_vs_Plasma
S1_ELISA	SPK_02_IgG	0.89	0.88	Plasma_vs_Plasma
S1_ELISA	SPK_03_IgG	0.88	0.86	Plasma_vs_Plasma
S1_ELISA	SPK_04_IgG	0.89	0.86	Plasma_vs_Plasma
RBD_04_IgG	EBN_01_IgG	0.04	0.02	DBS_vs_DBS
RBD_04_IgG	N_ELISA	0.81	0.8	DBS_vs_DBS
RBD_04_IgG	NCP_02_IgG	0.83	0.9	DBS_vs_DBS
RBD_04_IgG	NCP_01_IgG	0.87	0.94	DBS_vs_DBS
RBD_04_IgG	NCP_03_IgG	0.92	0.91	DBS_vs_DBS
RBD_04_IgG	RBD_03_IgG	0.93	0.97	DBS_vs_DBS
RBD_04_IgG	RBD_01_IgG	0.91	0.97	DBS_vs_DBS
RBD_04_IgG	RBD_02_IgG	0.91	0.98	DBS_vs_DBS
RBD_04_IgG	S1_ELISA	0.77	0.84	DBS_vs_DBS
RBD_04_IgG	SPK_02_IgG	0.91	0.94	DBS_vs_DBS
RBD_04_IgG	SPK_03_IgG	0.92	0.93	DBS_vs_DBS
RBD_04_IgG	SPK_04_IgG	0.91	0.91	DBS_vs_DBS
RBD_04_IgG	EBN_01_IgG	-0.01	0	Plasma_vs_Plasma
RBD_04_IgG	N_ELISA	0.78	0.77	Plasma_vs_Plasma
RBD_04_IgG	NCP_02_IgG	0.8	0.78	Plasma_vs_Plasma
RBD_04_IgG	NCP_01_IgG	0.84	0.84	Plasma_vs_Plasma
RBD_04_IgG	NCP_03_IgG	0.87	0.82	Plasma_vs_Plasma
RBD_04_IgG	RBD_03_IgG	0.94	0.93	Plasma_vs_Plasma
RBD_04_IgG	RBD_01_IgG	0.9	0.97	Plasma_vs_Plasma
RBD_04_IgG	RBD_02_IgG	0.9	0.97	Plasma_vs_Plasma
RBD_04_IgG	S1_ELISA	0.82	0.87	Plasma_vs_Plasma
RBD_04_IgG	SPK_02_IgG	0.87	0.91	Plasma_vs_Plasma
RBD_04_IgG	SPK_03_IgG	0.88	0.9	Plasma_vs_Plasma
RBD_04_IgG	SPK_04_IgG	0.89	0.9	Plasma_vs_Plasma
RBD_03_IgG	EBN_01_IgG	0.11	0.02	DBS_vs_DBS
RBD_03_IgG	N_ELISA	0.7	0.7	DBS_vs_DBS
RBD_03_IgG	NCP_02_IgG	0.84	0.89	DBS_vs_DBS
RBD_03_IgG	NCP_01_IgG	0.77	0.87	DBS_vs_DBS
RBD_03_IgG	NCP_03_IgG	0.87	0.88	DBS_vs_DBS
RBD_03_IgG	RBD_01_IgG	0.83	0.92	DBS_vs_DBS
RBD_03_IgG	RBD_04_IgG	0.93	0.97	DBS_vs_DBS
RBD_03_IgG	RBD_02_IgG	0.84	0.93	DBS_vs_DBS
RBD_03_IgG	S1_ELISA	0.69	0.75	DBS_vs_DBS
RBD_03_IgG	SPK_02_IgG	0.79	0.87	DBS_vs_DBS
RBD_03_IgG	SPK_03_IgG	0.79	0.86	DBS_vs_DBS
RBD_03_IgG	SPK_04_IgG	0.79	0.84	DBS_vs_DBS
RBD_03_IgG	EBN_01_IgG	0.02	0	Plasma_vs_Plasma
RBD_03_IgG	N_ELISA	0.73	0.66	Plasma_vs_Plasma
RBD_03_IgG	NCP_02_IgG	0.82	0.77	Plasma_vs_Plasma
RBD_03_IgG	NCP_01_IgG	0.78	0.73	Plasma_vs_Plasma
RBD_03_IgG	NCP_03_IgG	0.86	0.77	Plasma_vs_Plasma
RBD_03_IgG	RBD_01_IgG	0.85	0.85	Plasma_vs_Plasma
RBD_03_IgG	RBD_04_IgG	0.94	0.93	Plasma_vs_Plasma
RBD_03_IgG	RBD_02_IgG	0.84	0.85	Plasma_vs_Plasma
RBD_03_IgG	S1_ELISA	0.72	0.72	Plasma_vs_Plasma
RBD_03_IgG	SPK_02_IgG	0.76	0.77	Plasma_vs_Plasma
RBD_03_IgG	SPK_03_IgG	0.76	0.76	Plasma_vs_Plasma
RBD_03_IgG	SPK_04_IgG	0.77	0.76	Plasma_vs_Plasma
RBD_02_IgG	EBN_01_IgG	0.09	0.02	DBS_vs_DBS
RBD_02_IgG	N_ELISA	0.8	0.83	DBS_vs_DBS
RBD_02_IgG	NCP_02_IgG	0.73	0.84	DBS_vs_DBS
RBD_02_IgG	NCP_01_IgG	0.87	0.92	DBS_vs_DBS
RBD_02_IgG	NCP_03_IgG	0.84	0.86	DBS_vs_DBS
RBD_02_IgG	RBD_03_IgG	0.84	0.93	DBS_vs_DBS
RBD_02_IgG	RBD_01_IgG	0.99	1	DBS_vs_DBS
RBD_02_IgG	RBD_04_IgG	0.91	0.98	DBS_vs_DBS
RBD_02_IgG	S1_ELISA	0.76	0.87	DBS_vs_DBS
RBD_02_IgG	SPK_02_IgG	0.89	0.92	DBS_vs_DBS
RBD_02_IgG	SPK_03_IgG	0.89	0.91	DBS_vs_DBS
RBD_02_IgG	SPK_04_IgG	0.88	0.89	DBS_vs_DBS
RBD_02_IgG	EBN_01_IgG	-0.03	0	Plasma_vs_Plasma
RBD_02_IgG	N_ELISA	0.78	0.79	Plasma_vs_Plasma
RBD_02_IgG	NCP_02_IgG	0.72	0.71	Plasma_vs_Plasma
RBD_02_IgG	NCP_01_IgG	0.82	0.83	Plasma_vs_Plasma
RBD_02_IgG	NCP_03_IgG	0.79	0.76	Plasma_vs_Plasma
RBD_02_IgG	RBD_03_IgG	0.84	0.85	Plasma_vs_Plasma
RBD_02_IgG	RBD_01_IgG	0.99	1	Plasma_vs_Plasma
RBD_02_IgG	RBD_04_IgG	0.9	0.97	Plasma_vs_Plasma
RBD_02_IgG	S1_ELISA	0.81	0.9	Plasma_vs_Plasma
RBD_02_IgG	SPK_02_IgG	0.85	0.89	Plasma_vs_Plasma
RBD_02_IgG	SPK_03_IgG	0.85	0.88	Plasma_vs_Plasma
RBD_02_IgG	SPK_04_IgG	0.85	0.87	Plasma_vs_Plasma
RBD_01_IgG	EBN_01_IgG	0.11	0.02	DBS_vs_DBS
RBD_01_IgG	N_ELISA	0.8	0.82	DBS_vs_DBS
RBD_01_IgG	NCP_02_IgG	0.72	0.82	DBS_vs_DBS
RBD_01_IgG	NCP_01_IgG	0.87	0.92	DBS_vs_DBS
RBD_01_IgG	NCP_03_IgG	0.83	0.85	DBS_vs_DBS
RBD_01_IgG	RBD_03_IgG	0.83	0.92	DBS_vs_DBS
RBD_01_IgG	RBD_04_IgG	0.91	0.97	DBS_vs_DBS
RBD_01_IgG	RBD_02_IgG	0.99	1	DBS_vs_DBS
RBD_01_IgG	S1_ELISA	0.77	0.87	DBS_vs_DBS
RBD_01_IgG	SPK_02_IgG	0.88	0.91	DBS_vs_DBS
RBD_01_IgG	SPK_03_IgG	0.89	0.9	DBS_vs_DBS
RBD_01_IgG	SPK_04_IgG	0.88	0.88	DBS_vs_DBS
RBD_01_IgG	EBN_01_IgG	-0.04	0	Plasma_vs_Plasma
RBD_01_IgG	N_ELISA	0.78	0.78	Plasma_vs_Plasma
RBD_01_IgG	NCP_02_IgG	0.72	0.7	Plasma_vs_Plasma
RBD_01_IgG	NCP_01_IgG	0.82	0.83	Plasma_vs_Plasma
RBD_01_IgG	NCP_03_IgG	0.79	0.76	Plasma_vs_Plasma
RBD_01_IgG	RBD_03_IgG	0.85	0.85	Plasma_vs_Plasma
RBD_01_IgG	RBD_04_IgG	0.9	0.97	Plasma_vs_Plasma
RBD_01_IgG	RBD_02_IgG	0.99	1	Plasma_vs_Plasma
RBD_01_IgG	S1_ELISA	0.8	0.89	Plasma_vs_Plasma
RBD_01_IgG	SPK_02_IgG	0.84	0.89	Plasma_vs_Plasma
RBD_01_IgG	SPK_03_IgG	0.85	0.88	Plasma_vs_Plasma
RBD_01_IgG	SPK_04_IgG	0.85	0.87	Plasma_vs_Plasma
NCP_03_IgG	EBN_01_IgG	0.14	0.06	DBS_vs_DBS
NCP_03_IgG	N_ELISA	0.77	0.7	DBS_vs_DBS
NCP_03_IgG	NCP_02_IgG	0.9	0.9	DBS_vs_DBS
NCP_03_IgG	NCP_01_IgG	0.87	0.92	DBS_vs_DBS
NCP_03_IgG	RBD_03_IgG	0.87	0.88	DBS_vs_DBS
NCP_03_IgG	RBD_01_IgG	0.83	0.85	DBS_vs_DBS
NCP_03_IgG	RBD_04_IgG	0.92	0.91	DBS_vs_DBS
NCP_03_IgG	RBD_02_IgG	0.84	0.86	DBS_vs_DBS
NCP_03_IgG	S1_ELISA	0.72	0.69	DBS_vs_DBS
NCP_03_IgG	SPK_02_IgG	0.88	0.95	DBS_vs_DBS
NCP_03_IgG	SPK_03_IgG	0.89	0.96	DBS_vs_DBS
NCP_03_IgG	SPK_04_IgG	0.88	0.96	DBS_vs_DBS
NCP_03_IgG	EBN_01_IgG	0.02	0.01	Plasma_vs_Plasma
NCP_03_IgG	N_ELISA	0.73	0.69	Plasma_vs_Plasma
NCP_03_IgG	NCP_02_IgG	0.93	0.89	Plasma_vs_Plasma
NCP_03_IgG	NCP_01_IgG	0.85	0.88	Plasma_vs_Plasma
NCP_03_IgG	RBD_03_IgG	0.86	0.77	Plasma_vs_Plasma
NCP_03_IgG	RBD_01_IgG	0.79	0.76	Plasma_vs_Plasma
NCP_03_IgG	RBD_04_IgG	0.87	0.82	Plasma_vs_Plasma
NCP_03_IgG	RBD_02_IgG	0.79	0.76	Plasma_vs_Plasma
NCP_03_IgG	S1_ELISA	0.72	0.66	Plasma_vs_Plasma
NCP_03_IgG	SPK_02_IgG	0.83	0.84	Plasma_vs_Plasma
NCP_03_IgG	SPK_03_IgG	0.83	0.86	Plasma_vs_Plasma
NCP_03_IgG	SPK_04_IgG	0.82	0.84	Plasma_vs_Plasma
NCP_02_IgG	EBN_01_IgG	0.2	0.05	DBS_vs_DBS
NCP_02_IgG	N_ELISA	0.77	0.68	DBS_vs_DBS
NCP_02_IgG	NCP_01_IgG	0.79	0.88	DBS_vs_DBS
NCP_02_IgG	NCP_03_IgG	0.9	0.9	DBS_vs_DBS
NCP_02_IgG	RBD_03_IgG	0.84	0.89	DBS_vs_DBS
NCP_02_IgG	RBD_01_IgG	0.72	0.82	DBS_vs_DBS
NCP_02_IgG	RBD_04_IgG	0.83	0.9	DBS_vs_DBS
NCP_02_IgG	RBD_02_IgG	0.73	0.84	DBS_vs_DBS
NCP_02_IgG	S1_ELISA	0.76	0.71	DBS_vs_DBS
NCP_02_IgG	SPK_02_IgG	0.78	0.88	DBS_vs_DBS
NCP_02_IgG	SPK_03_IgG	0.78	0.86	DBS_vs_DBS
NCP_02_IgG	SPK_04_IgG	0.78	0.86	DBS_vs_DBS
NCP_02_IgG	EBN_01_IgG	0	0.01	Plasma_vs_Plasma
NCP_02_IgG	N_ELISA	0.72	0.64	Plasma_vs_Plasma
NCP_02_IgG	NCP_01_IgG	0.8	0.8	Plasma_vs_Plasma
NCP_02_IgG	NCP_03_IgG	0.93	0.89	Plasma_vs_Plasma
NCP_02_IgG	RBD_03_IgG	0.82	0.77	Plasma_vs_Plasma
NCP_02_IgG	RBD_01_IgG	0.72	0.7	Plasma_vs_Plasma
NCP_02_IgG	RBD_04_IgG	0.8	0.78	Plasma_vs_Plasma
NCP_02_IgG	RBD_02_IgG	0.72	0.71	Plasma_vs_Plasma
NCP_02_IgG	S1_ELISA	0.71	0.63	Plasma_vs_Plasma
NCP_02_IgG	SPK_02_IgG	0.76	0.74	Plasma_vs_Plasma
NCP_02_IgG	SPK_03_IgG	0.75	0.74	Plasma_vs_Plasma
NCP_02_IgG	SPK_04_IgG	0.75	0.73	Plasma_vs_Plasma
NCP_01_IgG	EBN_01_IgG	0.11	0.04	DBS_vs_DBS
NCP_01_IgG	N_ELISA	0.86	0.81	DBS_vs_DBS
NCP_01_IgG	NCP_02_IgG	0.79	0.88	DBS_vs_DBS
NCP_01_IgG	NCP_03_IgG	0.87	0.92	DBS_vs_DBS
NCP_01_IgG	RBD_03_IgG	0.77	0.87	DBS_vs_DBS
NCP_01_IgG	RBD_01_IgG	0.87	0.92	DBS_vs_DBS
NCP_01_IgG	RBD_04_IgG	0.87	0.94	DBS_vs_DBS
NCP_01_IgG	RBD_02_IgG	0.87	0.92	DBS_vs_DBS
NCP_01_IgG	S1_ELISA	0.83	0.81	DBS_vs_DBS
NCP_01_IgG	SPK_02_IgG	0.94	0.95	DBS_vs_DBS
NCP_01_IgG	SPK_03_IgG	0.95	0.95	DBS_vs_DBS
NCP_01_IgG	SPK_04_IgG	0.95	0.94	DBS_vs_DBS
NCP_01_IgG	EBN_01_IgG	0.04	0.01	Plasma_vs_Plasma
NCP_01_IgG	N_ELISA	0.83	0.84	Plasma_vs_Plasma
NCP_01_IgG	NCP_02_IgG	0.8	0.8	Plasma_vs_Plasma
NCP_01_IgG	NCP_03_IgG	0.85	0.88	Plasma_vs_Plasma
NCP_01_IgG	RBD_03_IgG	0.78	0.73	Plasma_vs_Plasma
NCP_01_IgG	RBD_01_IgG	0.82	0.83	Plasma_vs_Plasma
NCP_01_IgG	RBD_04_IgG	0.84	0.84	Plasma_vs_Plasma
NCP_01_IgG	RBD_02_IgG	0.82	0.83	Plasma_vs_Plasma
NCP_01_IgG	S1_ELISA	0.79	0.74	Plasma_vs_Plasma
NCP_01_IgG	SPK_02_IgG	0.88	0.88	Plasma_vs_Plasma
NCP_01_IgG	SPK_03_IgG	0.88	0.88	Plasma_vs_Plasma
NCP_01_IgG	SPK_04_IgG	0.87	0.87	Plasma_vs_Plasma
N_ELISA	EBN_01_IgG	-0.1	0	DBS_vs_DBS
N_ELISA	NCP_02_IgG	0.77	0.68	DBS_vs_DBS
N_ELISA	NCP_01_IgG	0.86	0.81	DBS_vs_DBS
N_ELISA	NCP_03_IgG	0.77	0.7	DBS_vs_DBS
N_ELISA	RBD_03_IgG	0.7	0.7	DBS_vs_DBS
N_ELISA	RBD_01_IgG	0.8	0.82	DBS_vs_DBS
N_ELISA	RBD_04_IgG	0.81	0.8	DBS_vs_DBS
N_ELISA	RBD_02_IgG	0.8	0.83	DBS_vs_DBS
N_ELISA	S1_ELISA	0.93	0.92	DBS_vs_DBS
N_ELISA	SPK_02_IgG	0.89	0.83	DBS_vs_DBS
N_ELISA	SPK_03_IgG	0.88	0.82	DBS_vs_DBS
N_ELISA	SPK_04_IgG	0.89	0.79	DBS_vs_DBS
N_ELISA	EBN_01_IgG	-0.15	0.01	Plasma_vs_Plasma
N_ELISA	NCP_02_IgG	0.72	0.64	Plasma_vs_Plasma
N_ELISA	NCP_01_IgG	0.83	0.84	Plasma_vs_Plasma
N_ELISA	NCP_03_IgG	0.73	0.69	Plasma_vs_Plasma
N_ELISA	RBD_03_IgG	0.73	0.66	Plasma_vs_Plasma
N_ELISA	RBD_01_IgG	0.78	0.78	Plasma_vs_Plasma
N_ELISA	RBD_04_IgG	0.78	0.77	Plasma_vs_Plasma
N_ELISA	RBD_02_IgG	0.78	0.79	Plasma_vs_Plasma
N_ELISA	S1_ELISA	0.87	0.82	Plasma_vs_Plasma
N_ELISA	SPK_02_IgG	0.87	0.82	Plasma_vs_Plasma
N_ELISA	SPK_03_IgG	0.86	0.81	Plasma_vs_Plasma
N_ELISA	SPK_04_IgG	0.87	0.81	Plasma_vs_Plasma
EBN_01_IgG	N_ELISA	-0.1	0	DBS_vs_DBS
EBN_01_IgG	NCP_02_IgG	0.2	0.05	DBS_vs_DBS
EBN_01_IgG	NCP_01_IgG	0.11	0.04	DBS_vs_DBS
EBN_01_IgG	NCP_03_IgG	0.14	0.06	DBS_vs_DBS
EBN_01_IgG	RBD_03_IgG	0.11	0.02	DBS_vs_DBS
EBN_01_IgG	RBD_01_IgG	0.11	0.02	DBS_vs_DBS
EBN_01_IgG	RBD_04_IgG	0.04	0.02	DBS_vs_DBS
EBN_01_IgG	RBD_02_IgG	0.09	0.02	DBS_vs_DBS
EBN_01_IgG	S1_ELISA	-0.09	0	DBS_vs_DBS
EBN_01_IgG	SPK_02_IgG	0.01	0.03	DBS_vs_DBS
EBN_01_IgG	SPK_03_IgG	0.01	0.04	DBS_vs_DBS
EBN_01_IgG	SPK_04_IgG	0	0.04	DBS_vs_DBS
EBN_01_IgG	N_ELISA	-0.15	0.01	Plasma_vs_Plasma
EBN_01_IgG	NCP_02_IgG	0	0.01	Plasma_vs_Plasma
EBN_01_IgG	NCP_01_IgG	0.04	0.01	Plasma_vs_Plasma
EBN_01_IgG	NCP_03_IgG	0.02	0.01	Plasma_vs_Plasma
EBN_01_IgG	RBD_03_IgG	0.02	0	Plasma_vs_Plasma
EBN_01_IgG	RBD_01_IgG	-0.04	0	Plasma_vs_Plasma
EBN_01_IgG	RBD_04_IgG	-0.01	0	Plasma_vs_Plasma
EBN_01_IgG	RBD_02_IgG	-0.03	0	Plasma_vs_Plasma
EBN_01_IgG	S1_ELISA	-0.1	0	Plasma_vs_Plasma
EBN_01_IgG	SPK_02_IgG	-0.04	0	Plasma_vs_Plasma
EBN_01_IgG	SPK_03_IgG	-0.05	0	Plasma_vs_Plasma
EBN_01_IgG	SPK_04_IgG	-0.04	0	Plasma_vs_Plasma

## Sheet: Paired sample pilot tests
Var1	Var2	rho	r2	Comparison
S1_ELISA	S1_ELISA	0.96	0.95	Plasma_vs_DBS
N_ELISA	N_ELISA	0.97	0.93	Plasma_vs_DBS
RBD_03_IgG	RBD_03_IgG	0.92	0.94	Plasma_vs_DBS
SPK_02_IgG	SPK_02_IgG	0.97	0.98	Plasma_vs_DBS
RBD_04_IgG	RBD_04_IgG	0.93	0.98	Plasma_vs_DBS
SPK_04_IgG	SPK_04_IgG	0.98	0.99	Plasma_vs_DBS
SPK_04_IgG	SPK_04_IgG	0.98	0.99	Plasma_vs_DBS
NCP_03_IgG	NCP_03_IgG	0.9	0.92	Plasma_vs_DBS
EBN_01_IgG	EBN_01_IgG	0.55	0.53	Plasma_vs_DBS
RBD_01_IgG	RBD_01_IgG	0.92	0.97	Plasma_vs_DBS
RBD_02_IgG	RBD_02_IgG	0.92	0.98	Plasma_vs_DBS
NCP_01_IgG	NCP_01_IgG	0.93	0.96	Plasma_vs_DBS
NCP_02_IgG	NCP_02_IgG	0.92	0.91	Plasma_vs_DBS
