# Supplementary material for: Multianalyte serology in home-sampled blood enables an unbiased assessment of the immune response against SARS-CoV-2
Source: Nat Commun. 2021 Jun 17;12:3695. doi: 10.1038/s41467-021-23893-4 (PMC8211676; doi:10.1038/s41467-021-23893-4)
Supplement: Supplementary file 6 — Source Data [file 41467_2021_23893_MOESM6_ESM.xlsx]

## Sheet: Fig 1B
Consent date	Study set 1	Study set 2
2020-04-05	5	0
2020-04-08	103	0
2020-04-09	70	0
2020-04-10	26	0
2020-04-11	21	0
2020-04-12	23	0
2020-04-13	37	0
2020-04-14	28	0
2020-04-15	22	0
2020-04-16	11	0
2020-04-17	10	0
2020-04-18	5	0
2020-04-19	5	0
2020-04-20	10	0
2020-04-21	3	0
2020-04-22	3	0
2020-04-24	0	1
2020-05-03	0	3
2020-05-04	0	107
2020-05-05	0	87
2020-05-06	0	48
2020-05-07	0	39
2020-05-08	0	17
2020-05-09	0	14
2020-05-10	0	24
2020-05-11	0	19
2020-05-12	0	12
2020-05-13	0	8
2020-05-14	0	7
2020-05-15	0	2
2020-05-17	0	1
2020-05-18	0	1
2020-05-19	0	2
2020-05-23	0	1
2020-05-25	0	1
2020-06-04	0	1

## Sheet: Fig 1C
Sex	Age group	Study set	n	pop_2019
Male	30-39	1	25	87824
Male	30-39	2	42	87824
Female	30-39	1	52	84638
Female	30-39	2	55	84638
Female	20-29	1	38	72878
Female	20-29	2	39	72878
Male	20-29	1	28	70176.5
Male	20-29	2	28	70176.5
Male	40-49	1	34	67166.5
Male	40-49	2	35	67166.5
Female	40-49	1	40	64129
Female	40-49	2	56	64129
Female	50-59	1	48	59004.5
Female	50-59	2	31	59004.5
Male	50-59	1	39	57932
Male	50-59	2	32	57932
Female	60-69	1	38	46773
Female	60-69	2	39	46773
Male	60-69	1	28	44753
Male	60-69	2	24	44753
Female	70-74	1	23	20993.5
Female	70-74	2	24	20993.5
Male	70-74	1	16	18413.5
Male	70-74	2	16	18413.5

## Sheet: Fig 1D
Study set	Antigen	Relative Antibody Titier [AU]
1	N_IgG	-0.9226
1	N_IgG	-0.842174
1	N_IgG	-0.568911
1	N_IgG	-0.559889
1	N_IgG	-0.547721
1	N_IgG	-0.541282
1	N_IgG	-0.535518
1	N_IgG	-0.475163
1	N_IgG	-0.474675
1	N_IgG	-0.469667
1	N_IgG	-0.467502
1	N_IgG	-0.462339
1	N_IgG	-0.442689
1	N_IgG	-0.440559
1	N_IgG	-0.434534
1	N_IgG	-0.430503
1	N_IgG	-0.428245
1	N_IgG	-0.42213
1	N_IgG	-0.418276
1	N_IgG	-0.417038
1	N_IgG	-0.415649
1	N_IgG	-0.411622
1	N_IgG	-0.394444
1	N_IgG	-0.393542
1	N_IgG	-0.391635
1	N_IgG	-0.391056
1	N_IgG	-0.387659
1	N_IgG	-0.37668
1	N_IgG	-0.360323
1	N_IgG	-0.351244
1	N_IgG	-0.348741
1	N_IgG	-0.323072
1	N_IgG	-0.322985
1	N_IgG	-0.321478
1	N_IgG	-0.321478
1	N_IgG	-0.321091
1	N_IgG	-0.311733
1	N_IgG	-0.309179
1	N_IgG	-0.307506
1	N_IgG	-0.305341
1	N_IgG	-0.304604
1	N_IgG	-0.300906
1	N_IgG	-0.299573
1	N_IgG	-0.298874
1	N_IgG	-0.291842
1	N_IgG	-0.291625
1	N_IgG	-0.288903
1	N_IgG	-0.284427
1	N_IgG	-0.274777
1	N_IgG	-0.273679
1	N_IgG	-0.271189
1	N_IgG	-0.266518
1	N_IgG	-0.264297
1	N_IgG	-0.248448
1	N_IgG	-0.245674
1	N_IgG	-0.242604
1	N_IgG	-0.241979
1	N_IgG	-0.241606
1	N_IgG	-0.239907
1	N_IgG	-0.238508
1	N_IgG	-0.237056
1	N_IgG	-0.236478
1	N_IgG	-0.234702
1	N_IgG	-0.23448
1	N_IgG	-0.231054
1	N_IgG	-0.230419
1	N_IgG	-0.221915
1	N_IgG	-0.219584
1	N_IgG	-0.215732
1	N_IgG	-0.215072
1	N_IgG	-0.213731
1	N_IgG	-0.209247
1	N_IgG	-0.207452
1	N_IgG	-0.206813
1	N_IgG	-0.205741
1	N_IgG	-0.204701
1	N_IgG	-0.204564
1	N_IgG	-0.204409
1	N_IgG	-0.197953
1	N_IgG	-0.19763
1	N_IgG	-0.196802
1	N_IgG	-0.19412
1	N_IgG	-0.193705
1	N_IgG	-0.1933
1	N_IgG	-0.19068
1	N_IgG	-0.19
1	N_IgG	-0.187212
1	N_IgG	-0.183912
1	N_IgG	-0.183385
1	N_IgG	-0.183193
1	N_IgG	-0.181433
1	N_IgG	-0.180697
1	N_IgG	-0.179457
1	N_IgG	-0.177188
1	N_IgG	-0.176771
1	N_IgG	-0.175209
1	N_IgG	-0.173529
1	N_IgG	-0.169372
1	N_IgG	-0.167547
1	N_IgG	-0.166435
1	N_IgG	-0.16474
1	N_IgG	-0.162002
1	N_IgG	-0.160368
1	N_IgG	-0.157421
1	N_IgG	-0.153115
1	N_IgG	-0.153114
1	N_IgG	-0.152164
1	N_IgG	-0.151008
1	N_IgG	-0.150351
1	N_IgG	-0.149969
1	N_IgG	-0.144653
1	N_IgG	-0.143326
1	N_IgG	-0.142751
1	N_IgG	-0.141944
1	N_IgG	-0.141049
1	N_IgG	-0.14088
1	N_IgG	-0.140563
1	N_IgG	-0.138997
1	N_IgG	-0.13791
1	N_IgG	-0.137838
1	N_IgG	-0.132438
1	N_IgG	-0.13174
1	N_IgG	-0.12764
1	N_IgG	-0.127552
1	N_IgG	-0.125898
1	N_IgG	-0.125642
1	N_IgG	-0.123118
1	N_IgG	-0.122994
1	N_IgG	-0.122779
1	N_IgG	-0.121951
1	N_IgG	-0.120238
1	N_IgG	-0.119174
1	N_IgG	-0.118966
1	N_IgG	-0.118103
1	N_IgG	-0.11405
1	N_IgG	-0.112636
1	N_IgG	-0.111906
1	N_IgG	-0.110733
1	N_IgG	-0.109658
1	N_IgG	-0.109055
1	N_IgG	-0.107942
1	N_IgG	-0.105092
1	N_IgG	-0.102796
1	N_IgG	-0.102644
1	N_IgG	-0.102233
1	N_IgG	-0.10097
1	N_IgG	-0.0999297
1	N_IgG	-0.097794
1	N_IgG	-0.0974005
1	N_IgG	-0.0969994
1	N_IgG	-0.0922821
1	N_IgG	-0.0909784
1	N_IgG	-0.0876095
1	N_IgG	-0.0841813
1	N_IgG	-0.0832021
1	N_IgG	-0.0827901
1	N_IgG	-0.0813198
1	N_IgG	-0.0793626
1	N_IgG	-0.0791582
1	N_IgG	-0.0787179
1	N_IgG	-0.0761121
1	N_IgG	-0.075644
1	N_IgG	-0.0755422
1	N_IgG	-0.075301
1	N_IgG	-0.0748711
1	N_IgG	-0.0712853
1	N_IgG	-0.0698134
1	N_IgG	-0.0685976
1	N_IgG	-0.064958
1	N_IgG	-0.0639806
1	N_IgG	-0.0607044
1	N_IgG	-0.0595886
1	N_IgG	-0.0581191
1	N_IgG	-0.0563055
1	N_IgG	-0.0549468
1	N_IgG	-0.0534097
1	N_IgG	-0.0526944
1	N_IgG	-0.0478328
1	N_IgG	-0.0472132
1	N_IgG	-0.0434838
1	N_IgG	-0.0427682
1	N_IgG	-0.0418491
1	N_IgG	-0.0405841
1	N_IgG	-0.0379656
1	N_IgG	-0.037961
1	N_IgG	-0.0359391
1	N_IgG	-0.0359391
1	N_IgG	-0.0337955
1	N_IgG	-0.0332391
1	N_IgG	-0.0326081
1	N_IgG	-0.0315104
1	N_IgG	-0.0314289
1	N_IgG	-0.0307527
1	N_IgG	-0.0272681
1	N_IgG	-0.0269157
1	N_IgG	-0.0261538
1	N_IgG	-0.0254261
1	N_IgG	-0.025053
1	N_IgG	-0.0248317
1	N_IgG	-0.0235567
1	N_IgG	-0.0230571
1	N_IgG	-0.0222814
1	N_IgG	-0.0187473
1	N_IgG	-0.0176722
1	N_IgG	-0.0171663
1	N_IgG	-0.0158593
1	N_IgG	-0.0139586
1	N_IgG	-0.0136267
1	N_IgG	-0.0135483
1	N_IgG	-0.0125951
1	N_IgG	-0.0118913
1	N_IgG	-0.00573948
1	N_IgG	-0.00565552
1	N_IgG	-0.00132982
1	N_IgG	-0.00105533
1	N_IgG	-0.000879564
1	N_IgG	0.00205938
1	N_IgG	0.00219147
1	N_IgG	0.00349243
1	N_IgG	0.00576512
1	N_IgG	0.00641171
1	N_IgG	0.00989465
1	N_IgG	0.0143848
1	N_IgG	0.018613
1	N_IgG	0.0218375
1	N_IgG	0.0247722
1	N_IgG	0.0283065
1	N_IgG	0.0283145
1	N_IgG	0.0298237
1	N_IgG	0.0319035
1	N_IgG	0.0331042
1	N_IgG	0.0338524
1	N_IgG	0.0351488
1	N_IgG	0.0363863
1	N_IgG	0.0364644
1	N_IgG	0.0379096
1	N_IgG	0.0379921
1	N_IgG	0.0385363
1	N_IgG	0.0391574
1	N_IgG	0.0395097
1	N_IgG	0.0398301
1	N_IgG	0.0418084
1	N_IgG	0.044638
1	N_IgG	0.0451
1	N_IgG	0.0482106
1	N_IgG	0.0492714
1	N_IgG	0.0512045
1	N_IgG	0.0530386
1	N_IgG	0.0537961
1	N_IgG	0.0545695
1	N_IgG	0.0571934
1	N_IgG	0.0577803
1	N_IgG	0.0581345
1	N_IgG	0.0585464
1	N_IgG	0.0588642
1	N_IgG	0.0632396
1	N_IgG	0.0664126
1	N_IgG	0.0665937
1	N_IgG	0.0673009
1	N_IgG	0.067835
1	N_IgG	0.0680064
1	N_IgG	0.0701075
1	N_IgG	0.0715722
1	N_IgG	0.0721051
1	N_IgG	0.0723707
1	N_IgG	0.0741088
1	N_IgG	0.0745492
1	N_IgG	0.0746117
1	N_IgG	0.0762678
1	N_IgG	0.0766076
1	N_IgG	0.0818065
1	N_IgG	0.0852725
1	N_IgG	0.085385
1	N_IgG	0.0880944
1	N_IgG	0.0897969
1	N_IgG	0.0957932
1	N_IgG	0.0973477
1	N_IgG	0.103582
1	N_IgG	0.104047
1	N_IgG	0.106623
1	N_IgG	0.109924
1	N_IgG	0.113369
1	N_IgG	0.113644
1	N_IgG	0.113712
1	N_IgG	0.117669
1	N_IgG	0.119334
1	N_IgG	0.11977
1	N_IgG	0.124705
1	N_IgG	0.125674
1	N_IgG	0.125783
1	N_IgG	0.132027
1	N_IgG	0.132462
1	N_IgG	0.132581
1	N_IgG	0.138485
1	N_IgG	0.140878
1	N_IgG	0.142352
1	N_IgG	0.143126
1	N_IgG	0.14567
1	N_IgG	0.145752
1	N_IgG	0.153147
1	N_IgG	0.15328
1	N_IgG	0.153997
1	N_IgG	0.155895
1	N_IgG	0.157065
1	N_IgG	0.160767
1	N_IgG	0.161394
1	N_IgG	0.163029
1	N_IgG	0.1641
1	N_IgG	0.169704
1	N_IgG	0.178801
1	N_IgG	0.179142
1	N_IgG	0.181192
1	N_IgG	0.182335
1	N_IgG	0.19139
1	N_IgG	0.194028
1	N_IgG	0.194465
1	N_IgG	0.194657
1	N_IgG	0.197461
1	N_IgG	0.198096
1	N_IgG	0.210093
1	N_IgG	0.210867
1	N_IgG	0.21563
1	N_IgG	0.218072
1	N_IgG	0.218223
1	N_IgG	0.220157
1	N_IgG	0.231132
1	N_IgG	0.235382
1	N_IgG	0.256809
1	N_IgG	0.261909
1	N_IgG	0.272914
1	N_IgG	0.276907
1	N_IgG	0.280938
1	N_IgG	0.281482
1	N_IgG	0.282597
1	N_IgG	0.285195
1	N_IgG	0.300712
1	N_IgG	0.305044
1	N_IgG	0.311803
1	N_IgG	0.328045
1	N_IgG	0.36106
1	N_IgG	0.372061
1	N_IgG	0.381349
1	N_IgG	0.387213
1	N_IgG	0.391784
1	N_IgG	0.404949
1	N_IgG	0.409397
1	N_IgG	0.417412
1	N_IgG	0.419912
1	N_IgG	0.438862
1	N_IgG	0.46319
1	N_IgG	0.467158
1	N_IgG	0.469124
1	N_IgG	0.47183
1	N_IgG	0.479212
1	N_IgG	0.489919
1	N_IgG	0.495517
1	N_IgG	0.502292
1	N_IgG	0.521025
1	N_IgG	0.530087
1	N_IgG	0.530491
1	N_IgG	0.532404
1	N_IgG	0.537468
1	N_IgG	0.563091
1	N_IgG	0.564037
1	N_IgG	0.568588
1	N_IgG	0.570659
1	N_IgG	0.577837
1	N_IgG	0.57811
1	N_IgG	0.578767
1	N_IgG	0.581127
1	N_IgG	0.588898
1	N_IgG	0.590036
1	N_IgG	0.593528
1	N_IgG	0.616795
1	N_IgG	0.639307
1	N_IgG	0.643434
1	N_IgG	0.694282
1	N_IgG	0.712763
1	N_IgG	0.763418
1	N_IgG	0.7729
1	N_IgG	0.775888
1	N_IgG	0.83002
1	N_IgG	0.842449
1	N_IgG	0.852538
1	N_IgG	0.876697
1	N_IgG	0.885975
1	N_IgG	0.91155
1	N_IgG	0.912252
1	N_IgG	0.964745
1	N_IgG	0.973683
1	N_IgG	0.977291
1	N_IgG	0.997589
1	N_IgG	1.01167
1	N_IgG	1.06922
1	N_IgG	1.08627
1	N_IgG	1.11602
1	N_IgG	1.14836
1	N_IgG	1.18284
1	N_IgG	1.26936
1	N_IgG	1.30053
1	N_IgG	1.31387
1	N_IgG	1.4225
1	N_IgG	1.45692
1	N_IgG	1.56934
1	N_IgG	1.69513
1	N_IgG	1.78761
1	N_IgG	1.80106
1	N_IgG	1.81656
1	N_IgG	1.83091
1	N_IgG	1.89102
1	N_IgG	1.92124
1	N_IgG	2.02556
1	N_IgG	2.10523
1	N_IgG	2.21144
1	N_IgG	2.22249
1	N_IgG	2.37652
1	N_IgG	2.53396
1	N_IgG	2.54859
1	N_IgG	2.74773
1	N_IgG	2.79219
1	N_IgG	3.04867
1	N_IgG	3.0746
1	N_IgG	3.07658
1	N_IgG	3.18071
1	N_IgG	3.67411
1	N_IgG	3.77732
2	N_IgG	-0.558652
2	N_IgG	-0.496332
2	N_IgG	-0.478097
2	N_IgG	-0.4752
2	N_IgG	-0.4677
2	N_IgG	-0.442926
2	N_IgG	-0.431367
2	N_IgG	-0.424749
2	N_IgG	-0.422909
2	N_IgG	-0.406338
2	N_IgG	-0.398414
2	N_IgG	-0.388336
2	N_IgG	-0.38649
2	N_IgG	-0.38007
2	N_IgG	-0.379038
2	N_IgG	-0.364859
2	N_IgG	-0.362382
2	N_IgG	-0.362177
2	N_IgG	-0.361709
2	N_IgG	-0.361266
2	N_IgG	-0.354112
2	N_IgG	-0.353464
2	N_IgG	-0.352315
2	N_IgG	-0.352225
2	N_IgG	-0.35148
2	N_IgG	-0.350319
2	N_IgG	-0.34882
2	N_IgG	-0.347854
2	N_IgG	-0.347553
2	N_IgG	-0.346485
2	N_IgG	-0.343364
2	N_IgG	-0.342134
2	N_IgG	-0.336599
2	N_IgG	-0.336038
2	N_IgG	-0.328016
2	N_IgG	-0.326351
2	N_IgG	-0.319757
2	N_IgG	-0.318837
2	N_IgG	-0.317501
2	N_IgG	-0.316784
2	N_IgG	-0.3147
2	N_IgG	-0.31161
2	N_IgG	-0.310547
2	N_IgG	-0.306032
2	N_IgG	-0.30522
2	N_IgG	-0.305162
2	N_IgG	-0.304487
2	N_IgG	-0.302872
2	N_IgG	-0.301361
2	N_IgG	-0.298611
2	N_IgG	-0.295243
2	N_IgG	-0.295197
2	N_IgG	-0.294774
2	N_IgG	-0.292488
2	N_IgG	-0.286435
2	N_IgG	-0.283631
2	N_IgG	-0.282863
2	N_IgG	-0.277546
2	N_IgG	-0.275269
2	N_IgG	-0.27483
2	N_IgG	-0.274554
2	N_IgG	-0.271917
2	N_IgG	-0.271712
2	N_IgG	-0.27055
2	N_IgG	-0.265462
2	N_IgG	-0.264347
2	N_IgG	-0.264221
2	N_IgG	-0.263872
2	N_IgG	-0.263813
2	N_IgG	-0.261828
2	N_IgG	-0.261658
2	N_IgG	-0.259606
2	N_IgG	-0.258823
2	N_IgG	-0.258729
2	N_IgG	-0.258122
2	N_IgG	-0.257348
2	N_IgG	-0.256955
2	N_IgG	-0.250477
2	N_IgG	-0.250185
2	N_IgG	-0.24893
2	N_IgG	-0.242717
2	N_IgG	-0.242372
2	N_IgG	-0.240961
2	N_IgG	-0.238974
2	N_IgG	-0.238085
2	N_IgG	-0.235736
2	N_IgG	-0.234532
2	N_IgG	-0.22815
2	N_IgG	-0.227804
2	N_IgG	-0.227299
2	N_IgG	-0.227056
2	N_IgG	-0.22609
2	N_IgG	-0.225144
2	N_IgG	-0.223899
2	N_IgG	-0.22346
2	N_IgG	-0.222885
2	N_IgG	-0.222748
2	N_IgG	-0.220559
2	N_IgG	-0.214128
2	N_IgG	-0.212818
2	N_IgG	-0.210488
2	N_IgG	-0.207462
2	N_IgG	-0.206839
2	N_IgG	-0.205034
2	N_IgG	-0.204851
2	N_IgG	-0.203628
2	N_IgG	-0.199753
2	N_IgG	-0.195577
2	N_IgG	-0.193956
2	N_IgG	-0.192288
2	N_IgG	-0.190917
2	N_IgG	-0.190723
2	N_IgG	-0.190518
2	N_IgG	-0.188329
2	N_IgG	-0.186438
2	N_IgG	-0.182486
2	N_IgG	-0.180405
2	N_IgG	-0.174773
2	N_IgG	-0.172116
2	N_IgG	-0.16851
2	N_IgG	-0.167776
2	N_IgG	-0.166833
2	N_IgG	-0.16656
2	N_IgG	-0.165999
2	N_IgG	-0.164952
2	N_IgG	-0.163876
2	N_IgG	-0.16327
2	N_IgG	-0.162184
2	N_IgG	-0.160594
2	N_IgG	-0.16026
2	N_IgG	-0.15973
2	N_IgG	-0.158581
2	N_IgG	-0.156701
2	N_IgG	-0.156349
2	N_IgG	-0.156345
2	N_IgG	-0.156098
2	N_IgG	-0.15432
2	N_IgG	-0.152786
2	N_IgG	-0.151052
2	N_IgG	-0.150612
2	N_IgG	-0.145399
2	N_IgG	-0.145058
2	N_IgG	-0.143836
2	N_IgG	-0.143452
2	N_IgG	-0.141672
2	N_IgG	-0.140394
2	N_IgG	-0.138653
2	N_IgG	-0.138488
2	N_IgG	-0.138073
2	N_IgG	-0.137595
2	N_IgG	-0.137343
2	N_IgG	-0.137128
2	N_IgG	-0.132721
2	N_IgG	-0.132517
2	N_IgG	-0.131875
2	N_IgG	-0.13088
2	N_IgG	-0.12757
2	N_IgG	-0.124917
2	N_IgG	-0.124854
2	N_IgG	-0.123303
2	N_IgG	-0.123298
2	N_IgG	-0.121568
2	N_IgG	-0.120105
2	N_IgG	-0.117045
2	N_IgG	-0.113313
2	N_IgG	-0.110758
2	N_IgG	-0.10784
2	N_IgG	-0.104607
2	N_IgG	-0.103107
2	N_IgG	-0.102111
2	N_IgG	-0.100499
2	N_IgG	-0.100369
2	N_IgG	-0.094909
2	N_IgG	-0.0907259
2	N_IgG	-0.0891634
2	N_IgG	-0.0875561
2	N_IgG	-0.0851102
2	N_IgG	-0.0850986
2	N_IgG	-0.083724
2	N_IgG	-0.0826881
2	N_IgG	-0.0815987
2	N_IgG	-0.076483
2	N_IgG	-0.0764573
2	N_IgG	-0.0761343
2	N_IgG	-0.0746543
2	N_IgG	-0.0745761
2	N_IgG	-0.0713925
2	N_IgG	-0.0679289
2	N_IgG	-0.0661344
2	N_IgG	-0.0650096
2	N_IgG	-0.0649198
2	N_IgG	-0.0640027
2	N_IgG	-0.0589283
2	N_IgG	-0.0559003
2	N_IgG	-0.0537595
2	N_IgG	-0.0513434
2	N_IgG	-0.0469791
2	N_IgG	-0.0410777
2	N_IgG	-0.0350375
2	N_IgG	-0.0313431
2	N_IgG	-0.0305015
2	N_IgG	-0.028963
2	N_IgG	-0.027583
2	N_IgG	-0.026418
2	N_IgG	-0.0260212
2	N_IgG	-0.0253806
2	N_IgG	-0.0228534
2	N_IgG	-0.0214538
2	N_IgG	-0.0206604
2	N_IgG	-0.0191875
2	N_IgG	-0.0183071
2	N_IgG	-0.0173413
2	N_IgG	-0.0138628
2	N_IgG	-0.0132501
2	N_IgG	-0.0104555
2	N_IgG	-0.00711399
2	N_IgG	-0.00665888
2	N_IgG	-0.00539379
2	N_IgG	-0.00494908
2	N_IgG	-0.00291201
2	N_IgG	-0.000804028
2	N_IgG	0.00162448
2	N_IgG	0.0018329
2	N_IgG	0.00509286
2	N_IgG	0.00788594
2	N_IgG	0.0107246
2	N_IgG	0.0108747
2	N_IgG	0.011625
2	N_IgG	0.0177958
2	N_IgG	0.0240506
2	N_IgG	0.0256978
2	N_IgG	0.0266719
2	N_IgG	0.0367948
2	N_IgG	0.036845
2	N_IgG	0.0445571
2	N_IgG	0.0455685
2	N_IgG	0.0460559
2	N_IgG	0.0510543
2	N_IgG	0.0525577
2	N_IgG	0.0531008
2	N_IgG	0.053551
2	N_IgG	0.0585312
2	N_IgG	0.0610136
2	N_IgG	0.0614603
2	N_IgG	0.0615511
2	N_IgG	0.0664737
2	N_IgG	0.0667429
2	N_IgG	0.0675939
2	N_IgG	0.0688015
2	N_IgG	0.0690594
2	N_IgG	0.0703602
2	N_IgG	0.07189
2	N_IgG	0.0749209
2	N_IgG	0.0774383
2	N_IgG	0.0784524
2	N_IgG	0.0817529
2	N_IgG	0.0825901
2	N_IgG	0.0826737
2	N_IgG	0.0854649
2	N_IgG	0.0916165
2	N_IgG	0.0916368
2	N_IgG	0.0936122
2	N_IgG	0.0944059
2	N_IgG	0.0948367
2	N_IgG	0.0989849
2	N_IgG	0.100759
2	N_IgG	0.101123
2	N_IgG	0.104186
2	N_IgG	0.107402
2	N_IgG	0.10975
2	N_IgG	0.110439
2	N_IgG	0.11684
2	N_IgG	0.118555
2	N_IgG	0.119286
2	N_IgG	0.120572
2	N_IgG	0.121012
2	N_IgG	0.121537
2	N_IgG	0.121655
2	N_IgG	0.122731
2	N_IgG	0.123428
2	N_IgG	0.126232
2	N_IgG	0.126975
2	N_IgG	0.132291
2	N_IgG	0.138282
2	N_IgG	0.14732
2	N_IgG	0.149425
2	N_IgG	0.153493
2	N_IgG	0.161778
2	N_IgG	0.161896
2	N_IgG	0.162733
2	N_IgG	0.164749
2	N_IgG	0.166224
2	N_IgG	0.166263
2	N_IgG	0.166462
2	N_IgG	0.169805
2	N_IgG	0.170281
2	N_IgG	0.17596
2	N_IgG	0.177179
2	N_IgG	0.177867
2	N_IgG	0.18034
2	N_IgG	0.181768
2	N_IgG	0.18268
2	N_IgG	0.183595
2	N_IgG	0.184254
2	N_IgG	0.185788
2	N_IgG	0.188923
2	N_IgG	0.190856
2	N_IgG	0.194732
2	N_IgG	0.196689
2	N_IgG	0.201238
2	N_IgG	0.202813
2	N_IgG	0.209303
2	N_IgG	0.210597
2	N_IgG	0.211772
2	N_IgG	0.219089
2	N_IgG	0.22769
2	N_IgG	0.232646
2	N_IgG	0.236445
2	N_IgG	0.238571
2	N_IgG	0.239402
2	N_IgG	0.240687
2	N_IgG	0.245415
2	N_IgG	0.247611
2	N_IgG	0.251251
2	N_IgG	0.253314
2	N_IgG	0.256328
2	N_IgG	0.259127
2	N_IgG	0.267427
2	N_IgG	0.271713
2	N_IgG	0.271964
2	N_IgG	0.276345
2	N_IgG	0.276992
2	N_IgG	0.279531
2	N_IgG	0.287459
2	N_IgG	0.299347
2	N_IgG	0.300387
2	N_IgG	0.30541
2	N_IgG	0.306267
2	N_IgG	0.310659
2	N_IgG	0.324474
2	N_IgG	0.325227
2	N_IgG	0.329681
2	N_IgG	0.332474
2	N_IgG	0.335404
2	N_IgG	0.341101
2	N_IgG	0.343972
2	N_IgG	0.347514
2	N_IgG	0.351353
2	N_IgG	0.353245
2	N_IgG	0.353337
2	N_IgG	0.353386
2	N_IgG	0.357699
2	N_IgG	0.3683
2	N_IgG	0.369247
2	N_IgG	0.373307
2	N_IgG	0.380787
2	N_IgG	0.382416
2	N_IgG	0.384543
2	N_IgG	0.394262
2	N_IgG	0.398249
2	N_IgG	0.402801
2	N_IgG	0.40595
2	N_IgG	0.406201
2	N_IgG	0.413099
2	N_IgG	0.41459
2	N_IgG	0.426231
2	N_IgG	0.428706
2	N_IgG	0.438506
2	N_IgG	0.446846
2	N_IgG	0.45405
2	N_IgG	0.467542
2	N_IgG	0.473347
2	N_IgG	0.475701
2	N_IgG	0.482248
2	N_IgG	0.48504
2	N_IgG	0.490322
2	N_IgG	0.497224
2	N_IgG	0.504955
2	N_IgG	0.526585
2	N_IgG	0.543909
2	N_IgG	0.558456
2	N_IgG	0.561632
2	N_IgG	0.589269
2	N_IgG	0.606626
2	N_IgG	0.66349
2	N_IgG	0.668542
2	N_IgG	0.669384
2	N_IgG	0.686628
2	N_IgG	0.700907
2	N_IgG	0.714998
2	N_IgG	0.795042
2	N_IgG	0.814503
2	N_IgG	0.822031
2	N_IgG	0.849165
2	N_IgG	0.856703
2	N_IgG	0.858032
2	N_IgG	0.981695
2	N_IgG	0.998254
2	N_IgG	1.11276
2	N_IgG	1.15354
2	N_IgG	1.16152
2	N_IgG	1.18741
2	N_IgG	1.25672
2	N_IgG	1.25703
2	N_IgG	1.28998
2	N_IgG	1.32217
2	N_IgG	1.34775
2	N_IgG	1.35541
2	N_IgG	1.36649
2	N_IgG	1.37119
2	N_IgG	1.38456
2	N_IgG	1.38848
2	N_IgG	1.41301
2	N_IgG	1.55137
2	N_IgG	1.59265
2	N_IgG	1.61134
2	N_IgG	1.68663
2	N_IgG	1.69234
2	N_IgG	1.81908
2	N_IgG	1.86001
2	N_IgG	2.00745
2	N_IgG	2.0594
2	N_IgG	2.36295
2	N_IgG	2.38478
2	N_IgG	2.49705
2	N_IgG	2.53157
2	N_IgG	2.61924
2	N_IgG	2.64452
2	N_IgG	2.6627
2	N_IgG	2.72311
2	N_IgG	2.78349
2	N_IgG	2.9212
2	N_IgG	2.94002
2	N_IgG	2.99061
2	N_IgG	3.06834
2	N_IgG	3.30647
2	N_IgG	3.36131
2	N_IgG	3.47211
2	N_IgG	3.56275
1	RBD_IgG	1.1345
1	RBD_IgG	-0.372098
1	RBD_IgG	-0.171846
1	RBD_IgG	-0.332164
1	RBD_IgG	0.292786
1	RBD_IgG	0.304788
1	RBD_IgG	-0.0634921
1	RBD_IgG	-0.117417
1	RBD_IgG	0.171519
1	RBD_IgG	0.351888
1	RBD_IgG	0.163957
1	RBD_IgG	-0.29742
1	RBD_IgG	-0.0534071
1	RBD_IgG	-0.0748329
1	RBD_IgG	0.131258
1	RBD_IgG	-0.230747
1	RBD_IgG	0.582516
1	RBD_IgG	0.117277
1	RBD_IgG	0.128773
1	RBD_IgG	-0.129207
1	RBD_IgG	-0.12247
1	RBD_IgG	-0.103353
1	RBD_IgG	-0.0316212
1	RBD_IgG	-0.103384
1	RBD_IgG	0.545629
1	RBD_IgG	-0.0148669
1	RBD_IgG	-0.228684
1	RBD_IgG	-0.0995671
1	RBD_IgG	0.224384
1	RBD_IgG	-0.0464568
1	RBD_IgG	0.0117041
1	RBD_IgG	-0.173494
1	RBD_IgG	-0.0781412
1	RBD_IgG	0.0631491
1	RBD_IgG	-0.191085
1	RBD_IgG	-0.364911
1	RBD_IgG	-0.0612707
1	RBD_IgG	-0.292477
1	RBD_IgG	-0.0314113
1	RBD_IgG	-0.313559
1	RBD_IgG	0.000514487
1	RBD_IgG	-0.0787195
1	RBD_IgG	-0.110655
1	RBD_IgG	-0.262358
1	RBD_IgG	-0.0847417
1	RBD_IgG	0.0425298
1	RBD_IgG	-0.219005
1	RBD_IgG	-0.065811
1	RBD_IgG	-0.174211
1	RBD_IgG	-0.175114
1	RBD_IgG	-0.0458394
1	RBD_IgG	-0.380664
1	RBD_IgG	0.159012
1	RBD_IgG	0.0536804
1	RBD_IgG	-0.139443
1	RBD_IgG	0.00745539
1	RBD_IgG	-0.0813246
1	RBD_IgG	0.149625
1	RBD_IgG	-0.421273
1	RBD_IgG	0.0665701
1	RBD_IgG	0.589419
1	RBD_IgG	-0.0515313
1	RBD_IgG	0.594492
1	RBD_IgG	0.473021
1	RBD_IgG	0.140164
1	RBD_IgG	-0.266792
1	RBD_IgG	0.140839
1	RBD_IgG	-0.0103934
1	RBD_IgG	0.0583125
1	RBD_IgG	-0.31786
1	RBD_IgG	0.0516208
1	RBD_IgG	-0.0802972
1	RBD_IgG	-0.292842
1	RBD_IgG	-0.0956259
1	RBD_IgG	-0.0346162
1	RBD_IgG	-0.332547
1	RBD_IgG	0.0602548
1	RBD_IgG	0.263698
1	RBD_IgG	0.0959733
1	RBD_IgG	-0.153295
1	RBD_IgG	-0.122752
1	RBD_IgG	-0.243909
1	RBD_IgG	0.04112
1	RBD_IgG	0.0935619
1	RBD_IgG	0.037444
1	RBD_IgG	0.0184477
1	RBD_IgG	-0.0756134
1	RBD_IgG	-0.267658
1	RBD_IgG	-0.379851
1	RBD_IgG	-0.261138
1	RBD_IgG	0.0105568
1	RBD_IgG	-0.151599
1	RBD_IgG	-0.107738
1	RBD_IgG	0.138885
1	RBD_IgG	-0.0571952
1	RBD_IgG	-0.167688
1	RBD_IgG	-0.387437
1	RBD_IgG	-0.208588
1	RBD_IgG	-0.364645
1	RBD_IgG	-0.124568
1	RBD_IgG	-0.243133
1	RBD_IgG	0.576017
1	RBD_IgG	-0.0743265
1	RBD_IgG	-0.220119
1	RBD_IgG	0.0568509
1	RBD_IgG	0.132964
1	RBD_IgG	-0.0600773
1	RBD_IgG	-0.0330771
1	RBD_IgG	-0.138782
1	RBD_IgG	-0.0279561
1	RBD_IgG	0.114281
1	RBD_IgG	-0.0101776
1	RBD_IgG	-0.0474173
1	RBD_IgG	-0.134753
1	RBD_IgG	0.313651
1	RBD_IgG	1.37273
1	RBD_IgG	-0.0986547
1	RBD_IgG	0.0647402
1	RBD_IgG	-0.145592
1	RBD_IgG	0.30061
1	RBD_IgG	0.518287
1	RBD_IgG	-0.310846
1	RBD_IgG	0.00617054
1	RBD_IgG	-0.236421
1	RBD_IgG	0.136859
1	RBD_IgG	0.0501556
1	RBD_IgG	0.184141
1	RBD_IgG	0.148599
1	RBD_IgG	-0.1685
1	RBD_IgG	0.0314951
1	RBD_IgG	0.104518
1	RBD_IgG	0.56283
1	RBD_IgG	-0.0283286
1	RBD_IgG	-0.343269
1	RBD_IgG	-0.256203
1	RBD_IgG	-0.175178
1	RBD_IgG	0.374046
1	RBD_IgG	0.0574979
1	RBD_IgG	0.139956
1	RBD_IgG	-0.0204822
1	RBD_IgG	-0.127744
1	RBD_IgG	-0.0564281
1	RBD_IgG	0.145356
1	RBD_IgG	-0.293425
1	RBD_IgG	-0.163211
1	RBD_IgG	-0.149209
1	RBD_IgG	-0.141767
1	RBD_IgG	-0.112173
1	RBD_IgG	0.287124
1	RBD_IgG	-0.306496
1	RBD_IgG	-0.00653172
1	RBD_IgG	-0.320421
1	RBD_IgG	-0.237159
1	RBD_IgG	0.212405
1	RBD_IgG	-0.0155905
1	RBD_IgG	0.000916983
1	RBD_IgG	-0.0306124
1	RBD_IgG	-0.28945
1	RBD_IgG	-0.0459376
1	RBD_IgG	0.0050912
1	RBD_IgG	0.641323
1	RBD_IgG	-0.162313
1	RBD_IgG	0.39378
1	RBD_IgG	-0.0827751
1	RBD_IgG	0.0150076
1	RBD_IgG	0.0752127
1	RBD_IgG	-0.0122596
1	RBD_IgG	-0.0199233
1	RBD_IgG	-0.0322031
1	RBD_IgG	-0.0108317
1	RBD_IgG	-0.0132481
1	RBD_IgG	-0.0358007
1	RBD_IgG	-0.0751242
1	RBD_IgG	-0.165784
1	RBD_IgG	-0.0786601
1	RBD_IgG	0.623701
1	RBD_IgG	0.0760095
1	RBD_IgG	-0.00804618
1	RBD_IgG	0.166205
1	RBD_IgG	0.34553
1	RBD_IgG	0.0729888
1	RBD_IgG	0.437695
1	RBD_IgG	-0.0948105
1	RBD_IgG	0.373781
1	RBD_IgG	0.176756
1	RBD_IgG	0.190138
1	RBD_IgG	-0.0161984
1	RBD_IgG	0.141621
1	RBD_IgG	0.14293
1	RBD_IgG	0.058453
1	RBD_IgG	-0.182707
1	RBD_IgG	0.0224805
1	RBD_IgG	-0.0662307
1	RBD_IgG	-0.0973058
1	RBD_IgG	0.0909185
1	RBD_IgG	0.169341
1	RBD_IgG	0.314767
1	RBD_IgG	-0.060423
1	RBD_IgG	0.202289
1	RBD_IgG	-0.19306
1	RBD_IgG	-0.0838563
1	RBD_IgG	0.109638
1	RBD_IgG	-0.0223938
1	RBD_IgG	0.159116
1	RBD_IgG	-0.254856
1	RBD_IgG	-0.225406
1	RBD_IgG	-0.173306
1	RBD_IgG	-0.171841
1	RBD_IgG	-0.261537
1	RBD_IgG	0.135702
1	RBD_IgG	0.0835009
1	RBD_IgG	-0.00940034
1	RBD_IgG	-0.182484
1	RBD_IgG	-0.0744479
1	RBD_IgG	0.106386
1	RBD_IgG	-0.0310321
1	RBD_IgG	-0.290409
1	RBD_IgG	0.357174
1	RBD_IgG	0.112625
1	RBD_IgG	0.00218277
1	RBD_IgG	-0.164532
1	RBD_IgG	0.231182
1	RBD_IgG	-0.329757
1	RBD_IgG	-0.0959095
1	RBD_IgG	0.135444
1	RBD_IgG	0.227864
1	RBD_IgG	-0.328694
1	RBD_IgG	-0.354479
1	RBD_IgG	0.103206
1	RBD_IgG	0.166537
1	RBD_IgG	-0.223553
1	RBD_IgG	0.347221
1	RBD_IgG	-0.18713
1	RBD_IgG	0.31347
1	RBD_IgG	-0.253524
1	RBD_IgG	-0.236601
1	RBD_IgG	-0.327099
1	RBD_IgG	-0.433339
1	RBD_IgG	0.185579
1	RBD_IgG	0.0108758
1	RBD_IgG	0.192774
1	RBD_IgG	-0.366843
1	RBD_IgG	0.0516978
1	RBD_IgG	0.0853714
1	RBD_IgG	-0.0744479
1	RBD_IgG	-0.104944
1	RBD_IgG	-0.200368
1	RBD_IgG	0.287973
1	RBD_IgG	0.601568
1	RBD_IgG	-0.124597
1	RBD_IgG	0.114613
1	RBD_IgG	-0.0437633
1	RBD_IgG	-0.212208
1	RBD_IgG	-0.100518
1	RBD_IgG	-0.242106
1	RBD_IgG	0.514941
1	RBD_IgG	0.118814
1	RBD_IgG	0.0259759
1	RBD_IgG	0.00820203
1	RBD_IgG	0.0913047
1	RBD_IgG	0.0580836
1	RBD_IgG	0.274976
1	RBD_IgG	-0.126348
1	RBD_IgG	-0.195944
1	RBD_IgG	0.0703583
1	RBD_IgG	0.414715
1	RBD_IgG	0.425064
1	RBD_IgG	0.187041
1	RBD_IgG	0.645086
1	RBD_IgG	0.116834
1	RBD_IgG	-0.0183953
1	RBD_IgG	0.0584786
1	RBD_IgG	-0.142709
1	RBD_IgG	0.467637
1	RBD_IgG	0.00390288
1	RBD_IgG	0.196598
1	RBD_IgG	0.376897
1	RBD_IgG	0.347941
1	RBD_IgG	-0.0815839
1	RBD_IgG	0.203114
1	RBD_IgG	0.111138
1	RBD_IgG	-0.229002
1	RBD_IgG	-0.141767
1	RBD_IgG	0.17938
1	RBD_IgG	-0.0726857
1	RBD_IgG	-0.000120637
1	RBD_IgG	-0.0259167
1	RBD_IgG	0.0766648
1	RBD_IgG	-0.264939
1	RBD_IgG	-0.270591
1	RBD_IgG	0.118074
1	RBD_IgG	0.44954
1	RBD_IgG	0.0731687
1	RBD_IgG	-0.015579
1	RBD_IgG	0.00287579
1	RBD_IgG	-0.0748329
1	RBD_IgG	-0.129263
1	RBD_IgG	-0.0572017
1	RBD_IgG	0.52352
1	RBD_IgG	-0.16314
1	RBD_IgG	0.82889
1	RBD_IgG	-0.00732433
1	RBD_IgG	0.304358
1	RBD_IgG	-0.0318883
1	RBD_IgG	-0.262847
1	RBD_IgG	0.0251446
1	RBD_IgG	0.29213
1	RBD_IgG	-0.0358007
1	RBD_IgG	-0.170741
1	RBD_IgG	0.0654164
1	RBD_IgG	-0.275192
1	RBD_IgG	0.490814
1	RBD_IgG	0.351515
1	RBD_IgG	0.0726178
1	RBD_IgG	0.109967
1	RBD_IgG	0.411201
1	RBD_IgG	-0.00554084
1	RBD_IgG	-0.288813
1	RBD_IgG	-0.164982
1	RBD_IgG	-0.104573
1	RBD_IgG	0.351508
1	RBD_IgG	0.0597817
1	RBD_IgG	-0.113506
1	RBD_IgG	0.213643
1	RBD_IgG	-0.0786601
1	RBD_IgG	0.185579
1	RBD_IgG	0.384387
1	RBD_IgG	0.407648
1	RBD_IgG	-0.192328
1	RBD_IgG	0.102655
1	RBD_IgG	-0.155442
1	RBD_IgG	0.114734
1	RBD_IgG	-0.174465
1	RBD_IgG	-0.196948
1	RBD_IgG	-0.133374
1	RBD_IgG	0.266319
1	RBD_IgG	0.304995
1	RBD_IgG	3.08513
1	RBD_IgG	0.0789688
1	RBD_IgG	0.370416
1	RBD_IgG	0.246755
1	RBD_IgG	0.0199326
1	RBD_IgG	0.172767
1	RBD_IgG	0.483017
1	RBD_IgG	0.0228273
1	RBD_IgG	0.973589
1	RBD_IgG	-0.0329969
1	RBD_IgG	-0.0608668
1	RBD_IgG	0.266191
1	RBD_IgG	-0.171772
1	RBD_IgG	-0.124222
1	RBD_IgG	-0.103353
1	RBD_IgG	0.147319
1	RBD_IgG	-0.223317
1	RBD_IgG	0.0737179
1	RBD_IgG	2.85662
1	RBD_IgG	0.183199
1	RBD_IgG	-0.182385
1	RBD_IgG	0.371673
1	RBD_IgG	-0.0511795
1	RBD_IgG	0.0760676
1	RBD_IgG	0.106187
1	RBD_IgG	0.0494539
1	RBD_IgG	0.0605446
1	RBD_IgG	-0.110332
1	RBD_IgG	-0.022837
1	RBD_IgG	0.574959
1	RBD_IgG	-0.117206
1	RBD_IgG	0.308663
1	RBD_IgG	-0.0696961
1	RBD_IgG	-0.168592
1	RBD_IgG	0.188911
1	RBD_IgG	-0.0815329
1	RBD_IgG	1.79853
1	RBD_IgG	-0.221661
1	RBD_IgG	-0.0943245
1	RBD_IgG	-0.0855053
1	RBD_IgG	-0.19306
1	RBD_IgG	-0.0498796
1	RBD_IgG	-0.0838563
1	RBD_IgG	0.0202881
1	RBD_IgG	0.351515
1	RBD_IgG	-0.310392
1	RBD_IgG	0.296515
1	RBD_IgG	-0.213333
1	RBD_IgG	-0.147094
1	RBD_IgG	0.036701
1	RBD_IgG	0.750112
1	RBD_IgG	-0.176224
1	RBD_IgG	-0.235786
1	RBD_IgG	-0.149915
1	RBD_IgG	0.605583
1	RBD_IgG	-0.187114
1	RBD_IgG	-0.161791
1	RBD_IgG	0.10724
1	RBD_IgG	-0.0392222
1	RBD_IgG	0.125437
1	RBD_IgG	0.643437
1	RBD_IgG	0.110935
1	RBD_IgG	2.08583
1	RBD_IgG	-0.105939
1	RBD_IgG	2.19156
1	RBD_IgG	-0.0441066
1	RBD_IgG	2.68631
1	RBD_IgG	0.023496
1	RBD_IgG	-0.113379
1	RBD_IgG	-0.123284
1	RBD_IgG	3.77965
1	RBD_IgG	0.0103249
1	RBD_IgG	3.47388
1	RBD_IgG	0.131564
1	RBD_IgG	0.0509173
1	RBD_IgG	-0.0338965
1	RBD_IgG	1.83097
1	RBD_IgG	0.20858
1	RBD_IgG	-0.165271
1	RBD_IgG	1.91981
1	RBD_IgG	2.75697
1	RBD_IgG	3.81212
1	RBD_IgG	3.79145
1	RBD_IgG	2.93455
1	RBD_IgG	-0.337964
1	RBD_IgG	4.29759
1	RBD_IgG	2.56224
1	RBD_IgG	2.40337
1	RBD_IgG	0.103154
2	RBD_IgG	-0.294905
2	RBD_IgG	0.389659
2	RBD_IgG	-0.548561
2	RBD_IgG	-0.494823
2	RBD_IgG	-0.355631
2	RBD_IgG	0.0533902
2	RBD_IgG	0.151614
2	RBD_IgG	-0.195148
2	RBD_IgG	0.183424
2	RBD_IgG	-0.265448
2	RBD_IgG	-0.472852
2	RBD_IgG	-0.470794
2	RBD_IgG	-0.361055
2	RBD_IgG	-0.0860918
2	RBD_IgG	-0.148661
2	RBD_IgG	-0.63823
2	RBD_IgG	-0.268162
2	RBD_IgG	-0.689712
2	RBD_IgG	0.494363
2	RBD_IgG	-0.107734
2	RBD_IgG	0.405883
2	RBD_IgG	-0.273462
2	RBD_IgG	-0.102101
2	RBD_IgG	-0.315841
2	RBD_IgG	-0.315406
2	RBD_IgG	0.0518915
2	RBD_IgG	-0.334367
2	RBD_IgG	-0.146741
2	RBD_IgG	-0.0104903
2	RBD_IgG	0.0183603
2	RBD_IgG	-0.286481
2	RBD_IgG	-0.133623
2	RBD_IgG	-0.0982184
2	RBD_IgG	0.150877
2	RBD_IgG	-0.672276
2	RBD_IgG	-0.367416
2	RBD_IgG	-0.210288
2	RBD_IgG	-0.0560896
2	RBD_IgG	-0.200805
2	RBD_IgG	0.374818
2	RBD_IgG	-0.0647867
2	RBD_IgG	-0.464527
2	RBD_IgG	-0.213112
2	RBD_IgG	0.109634
2	RBD_IgG	-0.116424
2	RBD_IgG	-0.431095
2	RBD_IgG	-0.0719182
2	RBD_IgG	-0.124237
2	RBD_IgG	-0.338519
2	RBD_IgG	0.300924
2	RBD_IgG	-0.454325
2	RBD_IgG	-0.0173065
2	RBD_IgG	-0.0204163
2	RBD_IgG	-0.0460506
2	RBD_IgG	-0.120717
2	RBD_IgG	-0.248139
2	RBD_IgG	0.0102064
2	RBD_IgG	0.360857
2	RBD_IgG	0.152271
2	RBD_IgG	-0.302957
2	RBD_IgG	0.097566
2	RBD_IgG	-0.136377
2	RBD_IgG	-0.279562
2	RBD_IgG	-0.444407
2	RBD_IgG	-0.746205
2	RBD_IgG	-0.259432
2	RBD_IgG	-0.319471
2	RBD_IgG	0.183258
2	RBD_IgG	0.161255
2	RBD_IgG	-0.521772
2	RBD_IgG	-0.164757
2	RBD_IgG	-0.267136
2	RBD_IgG	0.351278
2	RBD_IgG	-0.156316
2	RBD_IgG	-0.13701
2	RBD_IgG	0.195917
2	RBD_IgG	0.0155567
2	RBD_IgG	0.0100471
2	RBD_IgG	-0.43194
2	RBD_IgG	-0.233147
2	RBD_IgG	-0.147058
2	RBD_IgG	-0.036266
2	RBD_IgG	-0.0584043
2	RBD_IgG	-0.0750581
2	RBD_IgG	0.147116
2	RBD_IgG	-0.262104
2	RBD_IgG	0.206132
2	RBD_IgG	0.262009
2	RBD_IgG	0.486829
2	RBD_IgG	-0.226876
2	RBD_IgG	-0.0185075
2	RBD_IgG	0.286801
2	RBD_IgG	-0.218854
2	RBD_IgG	-0.145781
2	RBD_IgG	-0.333023
2	RBD_IgG	-0.0618287
2	RBD_IgG	-0.0259665
2	RBD_IgG	-0.335504
2	RBD_IgG	-0.103309
2	RBD_IgG	-0.0636462
2	RBD_IgG	0.180891
2	RBD_IgG	0.0523479
2	RBD_IgG	-0.420237
2	RBD_IgG	-0.191833
2	RBD_IgG	-0.153857
2	RBD_IgG	-0.458266
2	RBD_IgG	0.593025
2	RBD_IgG	-0.393549
2	RBD_IgG	-0.0232501
2	RBD_IgG	-0.0576309
2	RBD_IgG	-0.378329
2	RBD_IgG	-0.00379483
2	RBD_IgG	-0.338859
2	RBD_IgG	-0.293522
2	RBD_IgG	-0.17924
2	RBD_IgG	-0.184977
2	RBD_IgG	0.203082
2	RBD_IgG	0.500942
2	RBD_IgG	-0.146212
2	RBD_IgG	0.145239
2	RBD_IgG	0.0986353
2	RBD_IgG	-0.143634
2	RBD_IgG	0.0114505
2	RBD_IgG	0.299354
2	RBD_IgG	-0.360448
2	RBD_IgG	0.254822
2	RBD_IgG	0.193414
2	RBD_IgG	0.269818
2	RBD_IgG	-0.116908
2	RBD_IgG	0.241474
2	RBD_IgG	-0.113099
2	RBD_IgG	0.250633
2	RBD_IgG	-0.183813
2	RBD_IgG	0.15012
2	RBD_IgG	-0.399625
2	RBD_IgG	-0.126125
2	RBD_IgG	0.246552
2	RBD_IgG	0.0506047
2	RBD_IgG	-0.308518
2	RBD_IgG	0.155532
2	RBD_IgG	-0.315276
2	RBD_IgG	-0.0345374
2	RBD_IgG	0.183765
2	RBD_IgG	-0.1711
2	RBD_IgG	0.165956
2	RBD_IgG	0.100273
2	RBD_IgG	-0.558369
2	RBD_IgG	0.18407
2	RBD_IgG	0.00176985
2	RBD_IgG	0.277219
2	RBD_IgG	0.299139
2	RBD_IgG	0.129928
2	RBD_IgG	-0.0490433
2	RBD_IgG	-0.431788
2	RBD_IgG	0.357926
2	RBD_IgG	0.340573
2	RBD_IgG	-0.0800128
2	RBD_IgG	-0.0474608
2	RBD_IgG	0.100781
2	RBD_IgG	0.00140106
2	RBD_IgG	0.160173
2	RBD_IgG	-0.561111
2	RBD_IgG	0.469634
2	RBD_IgG	-0.35748
2	RBD_IgG	-0.0802817
2	RBD_IgG	0.189528
2	RBD_IgG	0.139489
2	RBD_IgG	-0.463069
2	RBD_IgG	0.272896
2	RBD_IgG	-0.353735
2	RBD_IgG	0.0827533
2	RBD_IgG	-0.125569
2	RBD_IgG	-0.1142
2	RBD_IgG	0.373097
2	RBD_IgG	0.241029
2	RBD_IgG	-0.279814
2	RBD_IgG	0.000391214
2	RBD_IgG	-0.182347
2	RBD_IgG	-0.384775
2	RBD_IgG	0.00246008
2	RBD_IgG	0.0316916
2	RBD_IgG	-0.353843
2	RBD_IgG	-0.0736372
2	RBD_IgG	0.199602
2	RBD_IgG	-0.174757
2	RBD_IgG	0.422348
2	RBD_IgG	0.238023
2	RBD_IgG	0.248294
2	RBD_IgG	-0.192061
2	RBD_IgG	0.418839
2	RBD_IgG	-0.127092
2	RBD_IgG	0.28693
2	RBD_IgG	-0.199648
2	RBD_IgG	-0.180114
2	RBD_IgG	0.261483
2	RBD_IgG	0.00297834
2	RBD_IgG	0.399604
2	RBD_IgG	0.490294
2	RBD_IgG	-0.192261
2	RBD_IgG	0.234908
2	RBD_IgG	0.230276
2	RBD_IgG	0.29356
2	RBD_IgG	-0.221532
2	RBD_IgG	-0.201033
2	RBD_IgG	0.211101
2	RBD_IgG	-0.139585
2	RBD_IgG	-1.26416
2	RBD_IgG	-0.0569064
2	RBD_IgG	-0.239926
2	RBD_IgG	-0.225292
2	RBD_IgG	-0.181899
2	RBD_IgG	-0.526206
2	RBD_IgG	0.22139
2	RBD_IgG	0.345836
2	RBD_IgG	0.00275279
2	RBD_IgG	-0.34263
2	RBD_IgG	0.169578
2	RBD_IgG	0.198406
2	RBD_IgG	0.349443
2	RBD_IgG	-0.211283
2	RBD_IgG	-0.19801
2	RBD_IgG	0.0512854
2	RBD_IgG	0.187678
2	RBD_IgG	-0.0367203
2	RBD_IgG	-0.0916974
2	RBD_IgG	-0.293857
2	RBD_IgG	-0.0350073
2	RBD_IgG	0.134801
2	RBD_IgG	0.121158
2	RBD_IgG	-0.254203
2	RBD_IgG	-0.847027
2	RBD_IgG	-0.510384
2	RBD_IgG	-0.504144
2	RBD_IgG	-0.301199
2	RBD_IgG	0.152339
2	RBD_IgG	0.662575
2	RBD_IgG	0.49024
2	RBD_IgG	-0.39521
2	RBD_IgG	0.113823
2	RBD_IgG	0.46123
2	RBD_IgG	0.197126
2	RBD_IgG	-0.0331195
2	RBD_IgG	-0.0105977
2	RBD_IgG	-0.0637866
2	RBD_IgG	0.148891
2	RBD_IgG	0.413056
2	RBD_IgG	-0.0577074
2	RBD_IgG	-0.128612
2	RBD_IgG	0.103157
2	RBD_IgG	0.107518
2	RBD_IgG	-0.141058
2	RBD_IgG	-0.291008
2	RBD_IgG	0.198177
2	RBD_IgG	-0.217644
2	RBD_IgG	-0.0990745
2	RBD_IgG	-0.222043
2	RBD_IgG	0.205236
2	RBD_IgG	0.0240291
2	RBD_IgG	-0.186296
2	RBD_IgG	0.179632
2	RBD_IgG	0.485558
2	RBD_IgG	-0.17652
2	RBD_IgG	0.436472
2	RBD_IgG	0.337732
2	RBD_IgG	-0.0807068
2	RBD_IgG	-0.155054
2	RBD_IgG	-0.180733
2	RBD_IgG	0.0837378
2	RBD_IgG	0.329584
2	RBD_IgG	0.124294
2	RBD_IgG	-0.37095
2	RBD_IgG	0.230685
2	RBD_IgG	0.175764
2	RBD_IgG	0.285241
2	RBD_IgG	-0.132771
2	RBD_IgG	0.229669
2	RBD_IgG	0.00317515
2	RBD_IgG	-0.12136
2	RBD_IgG	-0.0389863
2	RBD_IgG	0.315517
2	RBD_IgG	-0.541107
2	RBD_IgG	0.0872178
2	RBD_IgG	-0.0452155
2	RBD_IgG	0.136491
2	RBD_IgG	-0.325953
2	RBD_IgG	0.138044
2	RBD_IgG	-0.421313
2	RBD_IgG	-0.0863835
2	RBD_IgG	-0.11058
2	RBD_IgG	0.0914069
2	RBD_IgG	0.102815
2	RBD_IgG	-0.202554
2	RBD_IgG	0.0486436
2	RBD_IgG	-0.255109
2	RBD_IgG	0.0398825
2	RBD_IgG	0.302094
2	RBD_IgG	-0.00747702
2	RBD_IgG	1.1995
2	RBD_IgG	-0.0820828
2	RBD_IgG	-0.290083
2	RBD_IgG	-0.0654908
2	RBD_IgG	0.131394
2	RBD_IgG	-0.162086
2	RBD_IgG	0.325264
2	RBD_IgG	-0.135017
2	RBD_IgG	0.190723
2	RBD_IgG	-0.199263
2	RBD_IgG	0.223173
2	RBD_IgG	0.255882
2	RBD_IgG	-0.273792
2	RBD_IgG	0.109276
2	RBD_IgG	0.0650512
2	RBD_IgG	0.0134617
2	RBD_IgG	-0.161439
2	RBD_IgG	0.0520323
2	RBD_IgG	0.243368
2	RBD_IgG	-0.201374
2	RBD_IgG	-0.235971
2	RBD_IgG	0.0398255
2	RBD_IgG	0.126824
2	RBD_IgG	-0.20048
2	RBD_IgG	0.134195
2	RBD_IgG	0.0771701
2	RBD_IgG	-0.137796
2	RBD_IgG	-0.150459
2	RBD_IgG	0.00397668
2	RBD_IgG	-0.124313
2	RBD_IgG	0.206417
2	RBD_IgG	0.485547
2	RBD_IgG	0.22295
2	RBD_IgG	0.0951998
2	RBD_IgG	0.319136
2	RBD_IgG	0.102481
2	RBD_IgG	0.0745583
2	RBD_IgG	-0.0184234
2	RBD_IgG	-0.0478396
2	RBD_IgG	0.162073
2	RBD_IgG	-0.119604
2	RBD_IgG	-0.056349
2	RBD_IgG	-0.043398
2	RBD_IgG	0.0616945
2	RBD_IgG	-0.243485
2	RBD_IgG	-0.228731
2	RBD_IgG	0.103925
2	RBD_IgG	0.798212
2	RBD_IgG	0.0977903
2	RBD_IgG	-0.126963
2	RBD_IgG	0.0320032
2	RBD_IgG	-0.0111588
2	RBD_IgG	0.0410169
2	RBD_IgG	-0.0482693
2	RBD_IgG	-0.0445397
2	RBD_IgG	0.0861558
2	RBD_IgG	-0.165299
2	RBD_IgG	-0.0873898
2	RBD_IgG	0.095654
2	RBD_IgG	0.0979648
2	RBD_IgG	0.0402818
2	RBD_IgG	0.35681
2	RBD_IgG	0.605611
2	RBD_IgG	-0.20816
2	RBD_IgG	0.0147551
2	RBD_IgG	0.326787
2	RBD_IgG	0.0117072
2	RBD_IgG	-0.156305
2	RBD_IgG	-0.590172
2	RBD_IgG	0.356143
2	RBD_IgG	0.302427
2	RBD_IgG	0.0868724
2	RBD_IgG	0.05586
2	RBD_IgG	-0.0468659
2	RBD_IgG	-0.202506
2	RBD_IgG	0.150178
2	RBD_IgG	-0.222519
2	RBD_IgG	0.135883
2	RBD_IgG	-0.00089204
2	RBD_IgG	-0.243761
2	RBD_IgG	0.272819
2	RBD_IgG	0.183264
2	RBD_IgG	0.445674
2	RBD_IgG	0.23013
2	RBD_IgG	0.287091
2	RBD_IgG	-0.0813868
2	RBD_IgG	-0.105124
2	RBD_IgG	-0.00278819
2	RBD_IgG	-0.0174105
2	RBD_IgG	1.08481
2	RBD_IgG	0.283937
2	RBD_IgG	-0.0935965
2	RBD_IgG	-0.019829
2	RBD_IgG	-0.293033
2	RBD_IgG	-0.0552267
2	RBD_IgG	-0.235686
2	RBD_IgG	-0.205856
2	RBD_IgG	0.386015
2	RBD_IgG	0.114175
2	RBD_IgG	-0.574309
2	RBD_IgG	1.65933
2	RBD_IgG	0.533217
2	RBD_IgG	0.203309
2	RBD_IgG	0.067921
2	RBD_IgG	0.231381
2	RBD_IgG	0.295173
2	RBD_IgG	-0.120065
2	RBD_IgG	1.97409
2	RBD_IgG	-0.346409
2	RBD_IgG	1.78844
2	RBD_IgG	1.20186
2	RBD_IgG	0.814986
2	RBD_IgG	-0.0065264
2	RBD_IgG	0.206406
2	RBD_IgG	1.97254
2	RBD_IgG	1.46275
2	RBD_IgG	-0.151725
2	RBD_IgG	1.18008
2	RBD_IgG	-0.290672
2	RBD_IgG	0.190529
2	RBD_IgG	2.28935
2	RBD_IgG	1.12319
2	RBD_IgG	2.21775
2	RBD_IgG	0.555128
2	RBD_IgG	2.11588
2	RBD_IgG	-0.152832
2	RBD_IgG	2.70337
2	RBD_IgG	2.71222
2	RBD_IgG	-0.00304116
2	RBD_IgG	2.96741
2	RBD_IgG	1.70377
2	RBD_IgG	3.27928
2	RBD_IgG	2.75433
2	RBD_IgG	1.43394
2	RBD_IgG	2.11904
2	RBD_IgG	1.30739
2	RBD_IgG	1.24597
2	RBD_IgG	1.92275
2	RBD_IgG	0.46083
2	RBD_IgG	2.9942
2	RBD_IgG	2.03228
2	RBD_IgG	2.53886
1	S_IgG	0.468682
1	S_IgG	-0.458338
1	S_IgG	-0.249406
1	S_IgG	0.350094
1	S_IgG	0.0436291
1	S_IgG	-0.170656
1	S_IgG	-0.323331
1	S_IgG	-0.092815
1	S_IgG	0.105776
1	S_IgG	-0.156678
1	S_IgG	-0.0251539
1	S_IgG	0.123526
1	S_IgG	-0.0867192
1	S_IgG	-0.323092
1	S_IgG	-0.223355
1	S_IgG	0.0822454
1	S_IgG	-0.267001
1	S_IgG	0.604945
1	S_IgG	-0.0913598
1	S_IgG	-0.126523
1	S_IgG	-0.315924
1	S_IgG	0.0231522
1	S_IgG	0.435109
1	S_IgG	-0.221506
1	S_IgG	-6.49263e-05
1	S_IgG	-0.258204
1	S_IgG	0.791271
1	S_IgG	-0.126043
1	S_IgG	0.0634318
1	S_IgG	-0.0254055
1	S_IgG	1.89594
1	S_IgG	0.583081
1	S_IgG	0.921642
1	S_IgG	-0.371627
1	S_IgG	-0.223707
1	S_IgG	-0.390865
1	S_IgG	-0.401515
1	S_IgG	0.128863
1	S_IgG	-0.247054
1	S_IgG	-0.110366
1	S_IgG	-0.0265406
1	S_IgG	-0.00718168
1	S_IgG	-0.389217
1	S_IgG	-0.175128
1	S_IgG	0.172022
1	S_IgG	0.769545
1	S_IgG	-0.361159
1	S_IgG	-0.242499
1	S_IgG	-0.232233
1	S_IgG	0.281913
1	S_IgG	-0.137162
1	S_IgG	-0.0189251
1	S_IgG	2.12104
1	S_IgG	-0.393868
1	S_IgG	0.0099156
1	S_IgG	-0.332835
1	S_IgG	-0.30754
1	S_IgG	0.619231
1	S_IgG	0.392437
1	S_IgG	-0.344878
1	S_IgG	0.210931
1	S_IgG	-0.31837
1	S_IgG	0.0397294
1	S_IgG	1.09985
1	S_IgG	-0.133596
1	S_IgG	0.0397294
1	S_IgG	0.363191
1	S_IgG	0.295472
1	S_IgG	0.0450294
1	S_IgG	-0.0370864
1	S_IgG	0.899895
1	S_IgG	2.22878
1	S_IgG	-0.393838
1	S_IgG	-0.237229
1	S_IgG	-0.0930971
1	S_IgG	-0.0925143
1	S_IgG	-0.379292
1	S_IgG	-0.156026
1	S_IgG	0.617303
1	S_IgG	0.145788
1	S_IgG	-0.319645
1	S_IgG	0.919163
1	S_IgG	4.58726
1	S_IgG	0.409313
1	S_IgG	0.122717
1	S_IgG	0.459752
1	S_IgG	-0.250306
1	S_IgG	-0.308258
1	S_IgG	-0.0356141
1	S_IgG	1.18242
1	S_IgG	-0.00430156
1	S_IgG	0.257698
1	S_IgG	0.0128529
1	S_IgG	0.0479173
1	S_IgG	2.50797
1	S_IgG	0.379299
1	S_IgG	-0.275627
1	S_IgG	0.289353
1	S_IgG	-0.215349
1	S_IgG	0.125616
1	S_IgG	1.96989
1	S_IgG	-0.391444
1	S_IgG	0.174819
1	S_IgG	-0.112281
1	S_IgG	0.107429
1	S_IgG	0.853017
1	S_IgG	-0.167001
1	S_IgG	-0.161569
1	S_IgG	0.810262
1	S_IgG	1.18079
1	S_IgG	0.306783
1	S_IgG	0.979397
1	S_IgG	0.0663434
1	S_IgG	-0.47751
1	S_IgG	-0.130314
1	S_IgG	2.7647
1	S_IgG	1.22562
1	S_IgG	0.776307
1	S_IgG	-0.14202
1	S_IgG	0.385607
1	S_IgG	-0.246296
1	S_IgG	-0.216329
1	S_IgG	-0.209143
1	S_IgG	-0.148262
1	S_IgG	0.684726
1	S_IgG	-0.0112807
1	S_IgG	-0.400094
1	S_IgG	-0.324433
1	S_IgG	0.0116655
1	S_IgG	0.0384141
1	S_IgG	-0.238535
1	S_IgG	1.159
1	S_IgG	0.125669
1	S_IgG	0.213578
1	S_IgG	-0.156262
1	S_IgG	-0.159495
1	S_IgG	1.07321
1	S_IgG	-0.0220702
1	S_IgG	0.590249
1	S_IgG	1.95288
1	S_IgG	-0.269971
1	S_IgG	0.679396
1	S_IgG	1.10143
1	S_IgG	-0.264773
1	S_IgG	-0.393319
1	S_IgG	-0.385746
1	S_IgG	0.0340179
1	S_IgG	-0.279915
1	S_IgG	0.235324
1	S_IgG	0.203831
1	S_IgG	0.120234
1	S_IgG	-0.359652
1	S_IgG	1.44675
1	S_IgG	-0.228346
1	S_IgG	0.0205544
1	S_IgG	1.92059
1	S_IgG	0.275356
1	S_IgG	-0.385871
1	S_IgG	-0.282748
1	S_IgG	0.037911
1	S_IgG	-0.0528419
1	S_IgG	-0.318887
1	S_IgG	2.41618
1	S_IgG	1.49886
1	S_IgG	0.107201
1	S_IgG	-0.123492
1	S_IgG	-0.34117
1	S_IgG	-0.417497
1	S_IgG	-0.351568
1	S_IgG	-0.385056
1	S_IgG	-0.355444
1	S_IgG	-0.104787
1	S_IgG	0.778968
1	S_IgG	0.463091
1	S_IgG	2.02521
1	S_IgG	0.225909
1	S_IgG	-0.0537373
1	S_IgG	-0.220731
1	S_IgG	-0.0927058
1	S_IgG	0.411811
1	S_IgG	-0.299341
1	S_IgG	0.107134
1	S_IgG	0.313656
1	S_IgG	-0.0951173
1	S_IgG	2.17379
1	S_IgG	-0.255043
1	S_IgG	-0.38697
1	S_IgG	-0.301668
1	S_IgG	-0.213866
1	S_IgG	-0.0663407
1	S_IgG	-0.430598
1	S_IgG	0.132824
1	S_IgG	0.000942579
1	S_IgG	0.326435
1	S_IgG	-0.180275
1	S_IgG	0.577074
1	S_IgG	-0.114081
1	S_IgG	0.340989
1	S_IgG	1.11148
1	S_IgG	-0.266568
1	S_IgG	0.0742786
1	S_IgG	0.0279275
1	S_IgG	-0.305235
1	S_IgG	0.19342
1	S_IgG	-0.139005
1	S_IgG	0.204604
1	S_IgG	-0.465789
1	S_IgG	0.123388
1	S_IgG	0.143272
1	S_IgG	-0.257939
1	S_IgG	0.030234
1	S_IgG	-0.461593
1	S_IgG	-0.435776
1	S_IgG	-0.216184
1	S_IgG	-0.0139023
1	S_IgG	0.300139
1	S_IgG	-0.472328
1	S_IgG	-0.243285
1	S_IgG	-0.441079
1	S_IgG	-0.423838
1	S_IgG	0.0488403
1	S_IgG	0.258064
1	S_IgG	-0.17342
1	S_IgG	-0.102597
1	S_IgG	0.123526
1	S_IgG	-0.310848
1	S_IgG	0.281611
1	S_IgG	-0.111177
1	S_IgG	0.582151
1	S_IgG	-0.330149
1	S_IgG	-0.288624
1	S_IgG	-0.219036
1	S_IgG	-0.44204
1	S_IgG	0.171058
1	S_IgG	-0.283036
1	S_IgG	-0.195657
1	S_IgG	-0.254921
1	S_IgG	1.34919
1	S_IgG	0.456516
1	S_IgG	-0.191448
1	S_IgG	-0.17314
1	S_IgG	-0.284179
1	S_IgG	-0.298058
1	S_IgG	-0.146642
1	S_IgG	-0.0531447
1	S_IgG	-0.0738125
1	S_IgG	-0.345856
1	S_IgG	-0.183159
1	S_IgG	-0.439695
1	S_IgG	-0.163323
1	S_IgG	0.74264
1	S_IgG	0.376825
1	S_IgG	-0.334334
1	S_IgG	-0.217449
1	S_IgG	1.51511
1	S_IgG	1.10313
1	S_IgG	0.0768937
1	S_IgG	-0.188016
1	S_IgG	0.136019
1	S_IgG	-0.289652
1	S_IgG	-0.0144602
1	S_IgG	0.200646
1	S_IgG	-0.154818
1	S_IgG	-0.23512
1	S_IgG	0.0458777
1	S_IgG	0.848517
1	S_IgG	0.511724
1	S_IgG	0.723677
1	S_IgG	0.111139
[truncated: 1,461 more rows]

## Sheet: Fig 2A-B
Status	Study set	UMAP1	UMAP2
Negative	1	5.94088	1.35623
Negative	1	5.89651	1.31884
Negative	1	5.89527	1.46574
Negative	1	5.83583	1.71907
Negative	1	5.72991	1.38595
Negative	1	5.70988	1.38664
Negative	1	5.61408	1.54952
Negative	1	5.40141	1.56139
Negative	1	5.39636	1.31661
Negative	1	5.16089	1.83872
Negative	1	5.12432	1.70578
Negative	1	5.07603	1.74352
Negative	1	4.79489	2.02723
Negative	1	4.77291	2.04434
Negative	1	4.56521	2.30285
Negative	1	4.45576	1.12643
Negative	1	4.04896	0.726967
Negative	1	4.00045	3.58882
Negative	1	3.79682	0.424254
Negative	1	3.78348	0.289808
Negative	1	3.25273	4.27974
Negative	2	-2.33047	-1.568
Negative	2	-0.30238	0.713484
Negative	2	0.155063	-0.776819
Negative	2	0.166009	0.290207
Negative	2	1.33448	0.497483
Negative	2	2.55611	0.177582
Negative	2	2.59371	2.82387
Negative	2	2.65148	-0.120668
Negative	2	2.81392	0.87362
Negative	2	2.83067	0.891385
Negative	2	2.96406	0.771738
Negative	2	3.08946	0.928179
Negative	2	3.09221	2.69844
Negative	2	4.31097	1.52738
Negative	2	4.80697	1.08665
Negative	2	4.88242	1.39245
Negative	2	5.10823	1.72033
Negative	2	5.16283	1.43928
Negative	2	5.20696	1.38658
Negative	2	5.41168	1.13275
Negative	2	5.63656	1.61641
Negative	2	5.67014	1.48101
Negative	2	5.82969	1.26484
Negative	2	5.889	1.32004
Negative	2	6.05066	1.24908
Negative	2	6.06108	0.988635
Negative	2	6.13542	1.45554
Negative	2	6.18546	1.25178
Negative	2	6.53988	1.21645
Negative	2	6.58689	1.02504
Negative	2	6.67585	0.773292
Negative	2	6.93276	0.886495
Negative	2	6.98723	0.756616
Negative	2	7.04299	0.808374
Negative	2	7.09888	0.865925
Negative	2	7.19366	0.7208
Negative	2	7.24706	0.533649
Negative	2	7.28936	0.463353
Negative	2	7.35126	0.448517
Negative	2	7.37255	0.430208
Negative	2	7.47095	0.176624
Negative	2	7.62611	0.477949
Negative	2	7.73531	0.734065
Negative	2	8.01658	0.542582
Negative	2	8.13159	0.563669
Negative	2	8.13402	0.477715
Negative	2	8.17015	0.481623
Negative	2	8.29361	0.760212
Negative	2	8.29694	0.769877
Negative	2	8.35494	0.414757
Population	1	4.21198	2.57441
Population	1	3.82819	3.75438
Population	1	3.78834	-2.11051
Population	1	3.7716	-1.70587
Population	1	3.76522	-2.33409
Population	1	3.74604	3.22276
Population	1	3.69405	-2.40373
Population	1	3.67157	-1.99008
Population	1	3.64608	3.51158
Population	1	3.62206	3.69683
Population	1	3.60022	2.26264
Population	1	3.4939	3.13516
Population	1	3.48774	-2.58991
Population	1	3.47057	-1.83759
Population	1	3.469	-2.0928
Population	1	3.4546	-1.3241
Population	1	3.42053	3.67993
Population	1	3.41401	2.46412
Population	1	3.39668	2.5628
Population	1	3.33948	-0.655397
Population	1	3.32286	3.74544
Population	1	3.32261	-0.574278
Population	1	3.3028	-2.49295
Population	1	3.30164	0.976236
Population	1	3.29115	3.15724
Population	1	3.27732	3.01369
Population	1	3.27632	-1.7902
Population	1	3.23576	-2.17879
Population	1	3.22354	3.57717
Population	1	3.21426	1.49956
Population	1	3.20719	-2.06376
Population	1	3.20663	2.54931
Population	1	3.20377	1.40052
Population	1	3.18046	-2.72214
Population	1	3.18025	-0.523234
Population	1	3.17318	-2.37035
Population	1	3.1221	4.28587
Population	1	3.12092	4.35612
Population	1	3.07106	-0.208142
Population	1	3.04875	-0.92144
Population	1	2.95168	-1.66715
Population	1	2.94984	3.84397
Population	1	2.93929	-0.169791
Population	1	2.93116	3.32283
Population	1	2.92133	4.21117
Population	1	2.83386	3.10181
Population	1	2.7727	-2.63292
Population	1	2.77012	-1.44455
Population	1	2.76627	4.06109
Population	1	2.76403	-0.776129
Population	1	2.76071	-2.26878
Population	1	2.75617	2.71362
Population	1	2.75522	0.0834922
Population	1	2.74599	1.01564
Population	1	2.70074	3.49042
Population	1	2.65139	-2.45601
Population	1	2.63197	-2.22398
Population	1	2.62712	-2.58002
Population	1	2.58054	4.32535
Population	1	2.56761	-0.0691757
Population	1	2.56207	3.66292
Population	1	2.54383	2.70403
Population	1	2.542	2.79631
Population	1	2.52954	1.30492
Population	1	2.51259	0.247718
Population	1	2.50018	2.38127
Population	1	2.48803	2.04211
Population	1	2.48739	0.318678
Population	1	2.45534	4.22764
Population	1	2.44462	2.65538
Population	1	2.43053	-1.26975
Population	1	2.38609	3.29872
Population	1	2.37623	0.893698
Population	1	2.36879	2.77973
Population	1	2.35316	3.02514
Population	1	2.26788	4.56355
Population	1	2.26497	-1.10789
Population	1	2.23409	2.30432
Population	1	2.22297	1.98952
Population	1	2.183	-1.97027
Population	1	2.1814	3.95377
Population	1	2.10149	-1.59686
Population	1	2.10049	1.25
Population	1	2.08494	3.45141
Population	1	2.08148	1.20257
Population	1	2.04055	-1.9235
Population	1	2.01869	-0.583104
Population	1	2.01781	-0.9852
Population	1	2.01276	1.84159
Population	1	1.99163	2.58504
Population	1	1.94961	-1.37251
Population	1	1.9458	2.49644
Population	1	1.93151	1.57145
Population	1	1.89561	-1.95128
Population	1	1.88022	4.03613
Population	1	1.873	0.260645
Population	1	1.86356	-2.52478
Population	1	1.86293	-1.61262
Population	1	1.85736	-2.80904
Population	1	1.85517	3.96019
Population	1	1.82795	2.68248
Population	1	1.82612	1.02955
Population	1	1.80721	-0.218023
Population	1	1.80485	3.39018
Population	1	1.77938	-1.20803
Population	1	1.77918	2.22598
Population	1	1.74227	0.601583
Population	1	1.71484	2.74932
Population	1	1.67123	2.90727
Population	1	1.63576	2.54209
Population	1	1.62295	1.64828
Population	1	1.61868	1.38493
Population	1	1.60733	3.03292
Population	1	1.59208	2.21653
Population	1	1.59166	-0.494766
Population	1	1.57054	0.0345199
Population	1	1.52385	-1.56253
Population	1	1.49547	3.21973
Population	1	1.47453	1.68584
Population	1	1.44954	-2.45484
Population	1	1.44314	2.82764
Population	1	1.37512	-0.8714
Population	1	1.3525	0.179664
Population	1	1.34313	4.10547
Population	1	1.33524	4.52928
Population	1	1.32579	4.01553
Population	1	1.29684	3.41977
Population	1	1.27343	-1.19354
Population	1	1.27178	2.97674
Population	1	1.25766	1.48341
Population	1	1.25742	1.85611
Population	1	1.25514	0.251333
Population	1	1.25218	-0.299424
Population	1	1.22756	4.52307
Population	1	1.20984	1.83917
Population	1	1.15685	0.852068
Population	1	1.13992	2.5582
Population	1	1.13907	3.28886
Population	1	1.12139	-2.27419
Population	1	1.09145	-2.11196
Population	1	1.08309	-0.968155
Population	1	1.06282	-0.467896
Population	1	1.05175	0.462368
Population	1	1.04405	2.66097
Population	1	0.955866	4.39317
Population	1	0.941004	3.09151
Population	1	0.931495	1.7333
Population	1	0.926429	3.3322
Population	1	0.854328	4.61524
Population	1	0.838459	-0.968579
Population	1	0.836962	-1.87274
Population	1	0.83393	4.00052
Population	1	0.778009	2.49031
Population	1	0.769188	-0.33556
Population	1	0.767119	2.95101
Population	1	0.743566	-0.874043
Population	1	0.741289	1.91645
Population	1	0.727919	4.0558
Population	1	0.719492	1.03878
Population	1	0.703932	3.01285
Population	1	0.688267	2.40735
Population	1	0.679584	-0.63839
Population	1	0.669434	1.61113
Population	1	0.662031	4.32174
Population	1	0.647885	-1.41363
Population	1	0.620137	0.459069
Population	1	0.600713	-1.68453
Population	1	0.573935	-1.90034
Population	1	0.558532	3.66409
Population	1	0.508321	2.33099
Population	1	0.505595	-0.936111
Population	1	0.501311	1.42141
Population	1	0.479424	-1.62657
Population	1	0.472375	-0.84795
Population	1	0.47118	3.88117
Population	1	0.466368	4.40421
Population	1	0.4629	0.615676
Population	1	0.461272	3.62047
Population	1	0.455338	1.64247
Population	1	0.455075	-0.671819
Population	1	0.455032	-1.27293
Population	1	0.449149	-0.0543223
Population	1	0.439977	1.2402
Population	1	0.389995	2.00407
Population	1	0.387594	3.05372
Population	1	0.373516	0.866514
Population	1	0.371103	3.93296
Population	1	0.349189	4.13609
Population	1	0.332741	1.72286
Population	1	0.301546	1.85821
Population	1	0.29626	1.51802
Population	1	0.28623	-0.614559
Population	1	0.261079	0.867095
Population	1	0.254217	-0.179958
Population	1	0.218608	4.29644
Population	1	0.211555	0.439453
Population	1	0.211269	0.998787
Population	1	0.163778	2.90789
Population	1	0.105296	-0.0673367
Population	1	0.105062	-1.74139
Population	1	0.0944705	1.78081
Population	1	0.0877451	-2.01565
Population	1	0.0773935	3.24206
Population	1	0.0541563	0.474838
Population	1	0.0266485	4.42266
Population	1	0.0191572	2.52312
Population	1	0.0154235	0.688823
Population	1	-0.00798783	3.0075
Population	1	-0.0187229	1.37338
Population	1	-0.0335059	4.19508
Population	1	-0.0416831	0.843034
Population	1	-0.0574897	2.61333
Population	1	-0.0783741	3.71675
Population	1	-0.0863259	3.41275
Population	1	-0.0946032	-1.54353
Population	1	-0.095518	4.6728
Population	1	-0.103259	1.24974
Population	1	-0.129062	1.26274
Population	1	-0.174512	3.2122
Population	1	-0.182775	0.231822
Population	1	-0.197905	2.54998
Population	1	-0.203243	2.24664
Population	1	-0.217183	4.49713
Population	1	-0.218795	-0.761853
Population	1	-0.232437	4.07028
Population	1	-0.296776	1.0102
Population	1	-0.309823	2.76824
Population	1	-0.31042	3.78985
Population	1	-0.320564	-1.11826
Population	1	-0.323571	3.39688
Population	1	-0.36282	2.01094
Population	1	-0.38606	0.562176
Population	1	-0.395993	1.87521
Population	1	-0.406842	1.5639
Population	1	-0.41319	0.189115
Population	1	-0.432345	-1.14364
Population	1	-0.433567	2.25716
Population	1	-0.46	2.43913
Population	1	-0.507986	2.62945
Population	1	-0.529436	3.23603
Population	1	-0.534687	3.85569
Population	1	-0.583563	3.81839
Population	1	-0.598286	3.23211
Population	1	-0.603988	0.891427
Population	1	-0.608309	1.33444
Population	1	-0.634995	4.03863
Population	1	-0.65525	0.883157
Population	1	-0.682733	0.716934
Population	1	-0.713062	2.50351
Population	1	-0.714466	1.87382
Population	1	-0.720626	-0.252532
Population	1	-0.773628	-1.07225
Population	1	-0.787363	1.87086
Population	1	-0.787551	1.12811
Population	1	-0.798047	0.999612
Population	1	-0.897863	0.835074
Population	1	-0.907895	0.067295
Population	1	-0.919956	3.18062
Population	1	-0.927072	1.50553
Population	1	-0.929218	-0.189954
Population	1	-0.946973	3.11656
Population	1	-0.949128	2.0456
Population	1	-0.977446	-1.17021
Population	1	-0.978892	2.06669
Population	1	-0.996105	0.328368
Population	1	-0.998099	1.60423
Population	1	-1.01914	3.90152
Population	1	-1.02592	-10.3152
Population	1	-1.05353	-0.597531
Population	1	-1.08175	-0.334062
Population	1	-1.0955	-0.730459
Population	1	-1.11005	2.77327
Population	1	-1.162	1.46493
Population	1	-1.17184	2.70146
Population	1	-1.18044	1.15547
Population	1	-1.1922	-0.217162
Population	1	-1.23142	2.60092
Population	1	-1.23588	0.961942
Population	1	-1.24608	3.48134
Population	1	-1.26266	-0.833099
Population	1	-1.29163	0.381634
Population	1	-1.29964	2.68975
Population	1	-1.30939	1.40945
Population	1	-1.34647	3.42821
Population	1	-1.36494	1.53653
Population	1	-1.41258	2.69373
Population	1	-1.42857	-10.1815
Population	1	-1.42971	0.596493
Population	1	-1.44179	1.41119
Population	1	-1.45177	-1.20123
Population	1	-1.46991	1.25504
Population	1	-1.48581	3.20477
Population	1	-1.51006	-0.643781
Population	1	-1.5424	-1.57029
Population	1	-1.54819	2.20387
Population	1	-1.56652	3.52627
Population	1	-1.61578	2.949
Population	1	-1.63963	0.983918
Population	1	-1.64872	-1.40114
Population	1	-1.69331	1.96858
Population	1	-1.71451	-0.76318
Population	1	-1.73247	1.25011
Population	1	-1.73308	0.208048
Population	1	-1.76986	3.06864
Population	1	-1.77214	-1.48545
Population	1	-1.86813	2.8976
Population	1	-1.87917	1.655
Population	1	-1.90991	-0.107801
Population	1	-1.91707	-8.97357
Population	1	-1.93193	0.31371
Population	1	-1.99884	0.400978
Population	1	-2.00374	2.99765
Population	1	-2.00381	2.10212
Population	1	-2.04321	-0.154478
Population	1	-2.07872	1.03078
Population	1	-2.1115	3.34492
Population	1	-2.1255	2.6107
Population	1	-2.15714	-0.504759
Population	1	-2.16457	1.50962
Population	1	-2.17432	0.655723
Population	1	-2.18447	-9.1399
Population	1	-2.19993	2.22575
Population	1	-2.2331	-1.93518
Population	1	-2.2387	-9.75843
Population	1	-2.29295	-1.48993
Population	1	-2.29811	0.171589
Population	1	-2.32717	0.290127
Population	1	-2.32952	-1.84615
Population	1	-2.34974	2.0822
Population	1	-2.36436	-9.66419
Population	1	-2.36714	-0.89416
Population	1	-2.38322	-0.0716922
Population	1	-2.39205	1.98594
Population	1	-2.41404	-8.94337
Population	1	-2.43291	-8.90098
Population	1	-2.44034	-1.55424
Population	1	-2.45064	-0.697232
Population	1	-2.47359	2.95841
Population	1	-2.47685	1.20166
Population	1	-2.48766	-1.75055
Population	1	-2.57142	1.66593
Population	1	-2.57395	-8.60103
Population	1	-2.59717	0.111382
Population	1	-2.62649	-1.33177
Population	1	-2.62668	2.66585
Population	1	-2.62676	0.38417
Population	1	-2.63093	-1.77887
Population	1	-2.64324	0.485708
Population	1	-2.65248	-9.21355
Population	1	-2.65663	-0.527929
Population	1	-2.67317	2.47867
Population	1	-2.68257	-1.13789
Population	1	-2.70029	-8.90637
Population	1	-2.7131	1.97894
Population	1	-2.72947	1.03176
Population	1	-2.74817	-0.602785
Population	1	-2.7527	-9.12121
Population	1	-2.78554	0.0275734
Population	1	-2.84602	-0.351304
Population	1	-2.87422	-1.49851
Population	1	-2.88131	0.309581
Population	1	-2.88761	-1.27933
Population	1	-2.91788	0.67758
Population	1	-2.93743	0.338281
Population	1	-2.93972	1.3407
Population	1	-2.94127	-9.27124
Population	1	-2.96462	2.27542
Population	1	-2.97807	-9.14
Population	1	-2.99463	0.945749
Population	1	-3.04031	-9.48953
Population	1	-3.05468	1.62389
Population	1	-3.05857	0.00803494
Population	1	-3.0849	-1.43634
Population	1	-3.09553	-1.45747
Population	1	-3.10668	-2.09349
Population	1	-3.1094	2.28704
Population	1	-3.11607	1.72216
Population	1	-3.14072	-9.27274
Population	1	-3.15512	2.58413
Population	1	-3.18336	1.82498
Population	1	-3.1862	-8.92588
Population	1	-3.19076	-0.680606
Population	1	-3.19467	-0.444683
Population	1	-3.22375	-2.68999
Population	1	-3.23337	2.2984
Population	1	-3.24153	0.391271
Population	1	-3.24792	-0.872204
Population	1	-3.24846	-2.05043
Population	1	-3.25947	0.399489
Population	1	-3.27694	-9.35839
Population	1	-3.29094	-9.00085
Population	1	-3.32209	0.024461
Population	1	-3.3265	0.911494
Population	1	-3.33014	-1.86414
Population	1	-3.33157	1.74692
Population	1	-3.38839	-1.6372
Population	1	-3.40711	0.516853
Population	1	-3.46475	-0.846453
Population	1	-3.48375	0.727058
Population	1	-3.49552	-0.0839129
Population	1	-3.49747	1.17424
Population	1	-3.50014	-0.664889
Population	1	-3.51177	0.524038
Population	1	-3.52899	-2.43874
Population	1	-3.58327	0.0930555
Population	1	-3.62661	-1.85794
Population	1	-3.65547	-0.918652
Population	1	-3.66165	-1.99063
Population	1	-3.66582	-1.50312
Population	1	-3.70054	-2.53953
Population	1	-3.72488	1.38027
Population	1	-3.79719	-2.20822
Population	1	-3.85781	-3.0473
Population	1	-3.88179	-2.93631
Population	1	-3.89695	0.30985
Population	1	-3.96877	-2.16709
Population	1	-3.98003	-2.8534
Population	1	-4.0087	-2.58918
Population	1	-4.08218	-2.07997
Population	1	-4.10969	-0.976438
Population	1	-4.1309	-1.71445
Population	1	-4.18327	-2.56307
Population	1	-4.18516	-1.89109
Population	1	-4.29922	-1.82685
Population	1	-4.30653	-2.67011
Population	1	-4.33849	-2.66119
Population	2	-4.91611	0.546221
Population	2	-4.76263	0.89187
Population	2	-4.73098	-1.06248
Population	2	-4.71854	-1.47631
Population	2	-4.71231	-0.602897
Population	2	-4.68148	0.0792187
Population	2	-4.67813	-1.15037
Population	2	-4.63506	0.354892
Population	2	-4.62534	-2.10332
Population	2	-4.57077	-2.36509
Population	2	-4.52409	-1.66989
Population	2	-4.50043	-0.57659
Population	2	-4.46694	-2.36347
Population	2	-4.43479	-1.37931
Population	2	-4.41124	0.732333
Population	2	-4.38757	0.648994
Population	2	-4.34443	-1.17329
Population	2	-4.29522	0.936735
Population	2	-4.27086	-2.50064
Population	2	-4.25375	-1.67464
Population	2	-4.21781	-0.20006
Population	2	-4.16606	-2.89756
Population	2	-4.162	-3.06188
Population	2	-4.13812	-3.18109
Population	2	-4.12349	0.650598
Population	2	-4.10413	-3.36483
Population	2	-4.09495	0.783828
Population	2	-4.08638	-0.740928
Population	2	-4.07201	-2.56284
Population	2	-4.06721	-2.7555
Population	2	-4.05532	0.965303
Population	2	-4.0058	0.263521
Population	2	-3.99952	-0.237211
Population	2	-3.99441	0.210687
Population	2	-3.98454	-3.27723
Population	2	-3.97472	-0.0970369
Population	2	-3.9701	-1.96899
Population	2	-3.93074	-0.865199
Population	2	-3.92621	0.890452
Population	2	-3.89238	-2.85765
Population	2	-3.8126	0.824214
Population	2	-3.80499	-0.176814
Population	2	-3.80445	1.3822
Population	2	-3.78883	-3.20765
Population	2	-3.76428	-3.26985
Population	2	-3.7516	-2.34324
Population	2	-3.74354	2.04557
Population	2	-3.7181	-1.93254
Population	2	-3.69959	-0.604991
Population	2	-3.64034	-2.13502
Population	2	-3.63379	0.07569
Population	2	-3.60301	1.26636
Population	2	-3.58694	-0.116233
Population	2	-3.56955	-1.60872
Population	2	-3.55137	0.0864713
Population	2	-3.55062	-2.43429
Population	2	-3.53985	-2.83154
Population	2	-3.53694	1.75654
Population	2	-3.51807	-2.18026
Population	2	-3.51493	1.19502
Population	2	-3.50526	-2.88327
Population	2	-3.47887	-0.866055
Population	2	-3.45755	-2.5323
Population	2	-3.44742	0.981132
Population	2	-3.44509	-1.24894
Population	2	-3.43272	-0.382974
Population	2	-3.42723	-0.498381
Population	2	-3.38863	0.315197
Population	2	-3.36952	1.36527
Population	2	-3.3557	-2.55745
Population	2	-3.35182	-0.47806
Population	2	-3.31349	-0.0104805
Population	2	-3.27729	0.364049
Population	2	-3.27287	-1.85532
Population	2	-3.23374	2.10484
Population	2	-3.21236	-2.84081
Population	2	-3.20106	-1.62453
Population	2	-3.18514	2.4773
Population	2	-3.17261	0.685324
Population	2	-3.16175	-1.42876
Population	2	-3.15355	-2.49869
Population	2	-3.15211	2.53586
Population	2	-3.14135	2.03288
Population	2	-3.11523	-0.263865
Population	2	-3.11462	-0.576449
Population	2	-3.07298	1.84205
Population	2	-3.02644	-1.3466
Population	2	-2.99143	-2.70616
Population	2	-2.98722	0.205317
Population	2	-2.98001	-1.7886
Population	2	-2.97664	-0.179661
Population	2	-2.96627	2.65281
Population	2	-2.95736	-2.40137
Population	2	-2.93857	1.51775
Population	2	-2.90823	-1.29487
Population	2	-2.90225	0.435119
Population	2	-2.88831	0.766915
Population	2	-2.88495	-0.0475704
Population	2	-2.88066	2.43514
Population	2	-2.869	1.35864
Population	2	-2.85765	1.21161
Population	2	-2.79344	-2.81423
Population	2	-2.76857	-2.85569
Population	2	-2.72761	-1.64525
Population	2	-2.70063	-0.97959
Population	2	-2.70004	-2.62078
Population	2	-2.66083	0.908852
Population	2	-2.6026	0.969385
Population	2	-2.60065	-0.061839
Population	2	-2.54265	1.84987
Population	2	-2.54037	0.895866
Population	2	-2.5275	-2.12583
Population	2	-2.51888	1.76394
Population	2	-2.49139	2.19264
Population	2	-2.47977	0.980495
Population	2	-2.4707	-1.20495
Population	2	-2.46764	0.849389
Population	2	-2.45725	1.08836
Population	2	-2.42754	-0.31448
Population	2	-2.4254	1.13248
Population	2	-2.40518	-0.423822
Population	2	-2.38821	0.282494
Population	2	-2.37673	0.414493
Population	2	-2.3455	1.97089
Population	2	-2.3041	2.77844
Population	2	-2.28792	1.18707
Population	2	-2.22441	1.28556
Population	2	-2.2055	-1.09275
Population	2	-2.20022	-2.00041
Population	2	-2.19371	2.48967
Population	2	-2.18833	-1.2224
Population	2	-2.17292	0.168192
Population	2	-2.16498	0.309941
Population	2	-2.15966	2.36334
Population	2	-2.15626	-1.39894
Population	2	-2.14038	-2.03102
Population	2	-2.09244	1.32895
Population	2	-2.09092	0.363919
Population	2	-2.08944	1.71441
Population	2	-2.08044	2.61061
Population	2	-2.07262	2.31256
Population	2	-2.02632	0.103768
Population	2	-2.0051	0.181142
Population	2	-2.001	-0.654193
Population	2	-1.97397	2.07741
Population	2	-1.95528	-0.85472
Population	2	-1.81459	-1.8485
Population	2	-1.79625	1.92989
Population	2	-1.74377	3.0405
Population	2	-1.73389	-0.654622
Population	2	-1.72714	0.721542
Population	2	-1.7163	1.05909
Population	2	-1.68639	-2.00207
Population	2	-1.68114	-0.0589606
Population	2	-1.64905	1.51754
Population	2	-1.63564	2.16365
Population	2	-1.63489	0.992128
Population	2	-1.61494	-0.0292208
Population	2	-1.60957	1.39495
Population	2	-1.60039	-10.6513
Population	2	-1.59457	-1.2785
Population	2	-1.5944	2.48349
Population	2	-1.58187	-0.771244
Population	2	-1.5772	2.06097
Population	2	-1.57152	0.583869
Population	2	-1.56557	0.333959
Population	2	-1.5619	0.685676
Population	2	-1.54285	-1.04578
Population	2	-1.53217	1.29954
Population	2	-1.48845	0.705962
Population	2	-1.48382	0.769495
Population	2	-1.47171	0.351004
Population	2	-1.44038	0.353431
Population	2	-1.35467	2.09017
Population	2	-1.3378	3.46176
Population	2	-1.32627	2.64067
Population	2	-1.28234	0.0694916
Population	2	-1.28126	-0.0284347
Population	2	-1.2751	1.61742
Population	2	-1.26953	-0.917121
Population	2	-1.25016	2.21845
Population	2	-1.24572	1.40291
Population	2	-1.23924	2.55705
Population	2	-1.19417	-0.609738
Population	2	-1.18627	2.28374
Population	2	-1.11785	-1.64777
Population	2	-1.10256	3.20535
Population	2	-1.10113	-0.932187
Population	2	-1.09211	3.69009
Population	2	-1.08532	-9.40372
Population	2	-1.07412	2.64362
Population	2	-1.06751	0.178905
Population	2	-1.06426	-1.20367
Population	2	-1.05355	1.33948
Population	2	-1.04592	-9.85405
Population	2	-1.02463	-0.138457
Population	2	-1.02384	-8.81715
Population	2	-0.993256	0.827567
Population	2	-0.967042	1.97715
Population	2	-0.95346	3.24208
Population	2	-0.924412	-0.111889
Population	2	-0.914954	-0.574633
Population	2	-0.902122	0.0118054
Population	2	-0.899991	-0.709244
Population	2	-0.833687	2.26498
Population	2	-0.807355	1.99458
Population	2	-0.804785	3.07134
Population	2	-0.78872	-0.283069
Population	2	-0.747556	-1.50496
Population	2	-0.740098	0.438382
Population	2	-0.721783	-0.526197
Population	2	-0.716624	2.19833
Population	2	-0.699576	-10.1553
Population	2	-0.683926	1.28721
Population	2	-0.672444	-8.43595
Population	2	-0.663342	-8.41085
Population	2	-0.604194	1.3206
Population	2	-0.590087	-0.636778
Population	2	-0.578745	1.07296
Population	2	-0.572205	0.0583333
Population	2	-0.570839	-1.35843
Population	2	-0.532806	0.439265
Population	2	-0.527942	-8.56172
Population	2	-0.526091	2.47533
Population	2	-0.519552	-0.546711
Population	2	-0.51758	2.70335
Population	2	-0.516948	3.46505
Population	2	-0.513548	3.07736
Population	2	-0.492505	2.18292
Population	2	-0.49185	1.16042
Population	2	-0.489484	-9.34076
Population	2	-0.48924	2.44671
Population	2	-0.471018	2.50219
Population	2	-0.43702	0.104668
Population	2	-0.414215	-1.26693
Population	2	-0.413545	-0.108704
Population	2	-0.403333	0.455282
Population	2	-0.401679	3.29579
Population	2	-0.39437	-7.52387
Population	2	-0.391021	0.964591
Population	2	-0.374495	-9.87917
Population	2	-0.374091	-8.97434
Population	2	-0.363798	-9.51848
Population	2	-0.360021	1.91852
Population	2	-0.347581	-0.0526905
Population	2	-0.337121	-8.64505
Population	2	-0.322148	-7.96555
Population	2	-0.307517	3.80482
Population	2	-0.300512	-1.035
Population	2	-0.297178	1.62714
Population	2	-0.280431	4.01919
Population	2	-0.248907	2.99362
Population	2	-0.230726	-8.49569
Population	2	-0.217911	0.572359
Population	2	-0.196915	1.17296
Population	2	-0.154742	2.46935
Population	2	-0.151223	-8.73306
Population	2	-0.129247	-8.03103
Population	2	-0.127385	-8.11684
Population	2	-0.109384	0.365912
Population	2	-0.100933	1.58906
Population	2	-0.0716362	-7.9406
Population	2	-0.0505535	0.385304
Population	2	-0.0416937	-7.87358
Population	2	-0.0390901	0.0417081
Population	2	0.0241928	0.450158
Population	2	0.0274007	-8.71288
Population	2	0.0293652	-0.735315
Population	2	0.0467869	3.11947
Population	2	0.0502099	-8.93312
Population	2	0.0622877	2.06239
Population	2	0.0819986	4.24935
Population	2	0.0861968	3.7874
Population	2	0.0892092	1.36323
Population	2	0.11539	2.51381
Population	2	0.131729	-8.44226
Population	2	0.131949	-8.30426
Population	2	0.162496	2.84876
Population	2	0.178203	2.36157
Population	2	0.192257	-0.0543498
Population	2	0.196452	-1.35367
Population	2	0.205098	3.73171
Population	2	0.216799	-0.313893
Population	2	0.220078	0.75448
Population	2	0.231932	-8.20677
Population	2	0.232058	1.03772
Population	2	0.256395	1.73319
Population	2	0.25936	-8.7
Population	2	0.274301	1.24281
Population	2	0.299042	0.0848327
Population	2	0.318684	-8.60354
Population	2	0.417279	-1.06008
Population	2	0.428539	4.10314
Population	2	0.442725	2.74082
Population	2	0.45191	2.59032
Population	2	0.466911	2.7139
Population	2	0.533771	3.34692
Population	2	0.536051	-1.1921
Population	2	0.550149	3.13705
Population	2	0.55049	4.15666
Population	2	0.602003	1.94022
Population	2	0.611007	1.27624
Population	2	0.621326	-1.24457
Population	2	0.66383	2.54541
Population	2	0.704356	-0.18474
Population	2	0.71233	1.42818
Population	2	0.72743	4.12301
Population	2	0.734626	-0.468939
Population	2	0.757285	2.23179
Population	2	0.758363	3.41892
Population	2	0.764787	1.22088
Population	2	0.819158	0.154845
Population	2	0.855288	2.47969
Population	2	0.87727	2.42161
Population	2	0.880331	4.04441
Population	2	0.88223	2.44569
Population	2	0.88629	1.08593
Population	2	0.891096	3.98186
Population	2	0.896664	2.04634
Population	2	0.910391	0.655121
Population	2	0.970225	0.453299
Population	2	0.998828	1.4341
Population	2	1.05747	4.04728
Population	2	1.08444	0.00709302
Population	2	1.17068	1.12445
Population	2	1.19511	3.22196
Population	2	1.23002	0.993495
Population	2	1.2438	0.977532
Population	2	1.25329	2.7259
Population	2	1.31785	0.795237
Population	2	1.31916	2.36806
Population	2	1.33891	1.71808
Population	2	1.34453	2.83527
Population	2	1.39429	1.80608
Population	2	1.43369	1.79507
Population	2	1.46261	3.30743
Population	2	1.46602	1.75814
Population	2	1.47622	1.24855
Population	2	1.48486	1.62703
Population	2	1.5269	-0.703917
Population	2	1.53209	0.280084
Population	2	1.53736	3.74519
Population	2	1.54797	0.69732
Population	2	1.54814	1.61232
Population	2	1.5556	-0.357471
Population	2	1.65532	1.18014
Population	2	1.67217	0.965539
Population	2	1.67732	3.60748
Population	2	1.72357	0.996171
Population	2	1.73309	2.61359
Population	2	1.79483	2.58267
Population	2	1.81054	0.569229
Population	2	1.81623	2.93135
Population	2	1.90156	3.39736
Population	2	1.92087	2.27316
Population	2	1.93209	1.64328
Population	2	1.94766	2.71585
Population	2	1.96321	2.16265
Population	2	1.9706	3.00753
Population	2	1.99473	0.676258
Population	2	2.01695	3.48978
Population	2	2.05917	1.23983
Population	2	2.06263	1.6826
Population	2	2.06945	2.48838
Population	2	2.07963	1.39876
Population	2	2.10241	3.59941
Population	2	2.13471	0.0721244
Population	2	2.18578	3.28679
Population	2	2.21826	-0.507176
Population	2	2.22807	3.14254
Population	2	2.24469	2.15222
Population	2	2.28538	2.23573
Population	2	2.29755	3.94965
Population	2	2.30811	1.40159
Population	2	2.37119	3.27344
Population	2	2.3755	-0.456298
Population	2	2.39891	2.00788
Population	2	2.42028	2.22684
Population	2	2.45542	0.809822
Population	2	2.48468	2.38116
Population	2	2.49745	1.22599
Population	2	2.51174	1.75473
Population	2	2.5153	3.69123
Population	2	2.51718	1.95303
Population	2	2.53731	1.48357
Population	2	2.53956	1.93552
Population	2	2.5508	3.42297
Population	2	2.55308	3.64846
Population	2	2.56761	3.04124
Population	2	2.59154	3.51832
Population	2	2.59338	0.728997
Population	2	2.6065	3.40956
Population	2	2.64623	2.11303
Population	2	2.69187	1.05784
Population	2	2.73932	2.42317
Population	2	2.74715	1.25841
Population	2	2.84527	2.75223
Population	2	2.85843	3.36241
Population	2	2.8914	3.77613
Population	2	2.93641	2.22692
Population	2	2.97148	2.30156
Population	2	2.97152	0.272801
Population	2	3.01506	2.13841
Population	2	3.03203	0.14816
Population	2	3.05387	1.5015
Population	2	3.10915	1.81583
Population	2	3.21972	1.82914
Population	2	3.339	3.35713
Population	2	3.36953	1.69616
Population	2	3.38867	0.644905
Population	2	3.39636	2.9946
Population	2	3.41537	2.31951
Population	2	3.44057	1.06947
Population	2	3.48683	2.93168
Population	2	3.62548	1.63888
Population	2	3.63587	1.92327
Population	2	3.63824	0.873364
Population	2	3.66	2.53086
Population	2	3.66748	2.69213
Population	2	3.71608	1.93377
Population	2	3.76612	2.58583
Population	2	3.7897	1.90587
Population	2	3.83299	1.58637
Population	2	3.85168	0.699694
Population	2	3.92344	2.02401
Population	2	3.98182	2.41504
Population	2	4.00925	2.60913
Population	2	4.06529	0.756282
Population	2	4.13535	2.66034
Population	2	4.16013	2.32555
Population	2	4.17963	2.30373
Population	2	4.18123	1.9608
Population	2	4.2757	2.75147
Population	2	4.30973	1.86224
Population	2	4.40052	1.69423
Population	2	4.56936	1.95927
Population	2	4.73372	1.75963
Population	2	4.992	2.00752
Population	2	5.53108	1.88093
Positive	1	-0.606626	-9.52555
Positive	1	-0.725352	-9.44867
Positive	1	-0.7511	-9.64131
Positive	1	-0.765507	-10.4822
Positive	1	-0.802849	-9.65838
Positive	1	-0.819162	-10.1909
Positive	1	-0.875767	-10.1221
Positive	1	-0.932392	-10.2635
Positive	1	-0.98031	-9.59539
Positive	1	-1.04977	-9.80103
Positive	1	-1.09404	-10.1144
Positive	1	-1.12024	-10.1013
Positive	1	-1.75028	-8.76596
Positive	1	-1.76151	-10.4934
Positive	1	-1.85675	-8.59233
Positive	1	-1.94621	-8.45517
Positive	1	-2.03357	-8.65278
Positive	1	-2.03775	-8.51087
Positive	1	-2.10937	-8.78169
Positive	1	-2.14681	-10.1863
Positive	1	-2.2086	-10.2233
Positive	1	-2.21012	-10.2963
Positive	1	-2.27776	-10.3765
Positive	1	-2.28632	-10.0281
Positive	2	-1.55199	-10.3196
Positive	2	-1.54091	-10.6309
Positive	2	-1.48862	-10.2461
Positive	2	-1.43741	-10.5334
Positive	2	-1.35388	-10.4787
Positive	2	-1.28873	-10.5163
Positive	2	-1.21439	-10.2861
Positive	2	-1.08626	-10.365
Positive	2	-0.684344	-10.1814
Positive	2	-0.598983	-10.2073
Positive	2	-0.59554	-9.87173
Positive	2	-0.559957	-9.83863
Positive	2	-0.418967	-9.84481
Positive	2	-0.395158	-10.0701
Positive	2	-0.366404	-9.72363
Positive	2	-0.308599	-10.1692

## Sheet: Fig 2C
Target	Protein	Abs	Study set	IgG_Prev [%]	IgG_95% CI_lower [%]	IgG_95% CI_upper [%]
DUAL-RBD	RBD	IgG	1	4.4	2.4	6.3
DUAL-RBD	RBD	IgG	2	9	6.3	11.7
DUAL-S	S	IgG	1	10.11	7.3	12.9
DUAL-S	S	IgG	2	10.84	7.94	13.73
DUAL-S-UMAP	S	IgG	1	5.75	3.58	7.91
DUAL-S-UMAP	S	IgG	2	4.74	2.76	6.71
NCP_01	N	IgG	1	7.4	4.9	9.8
NCP_01	N	IgG	2	9.3	6.6	12
UMAP	ALL	IgG/IgM	1	4.37	2.46	6.27
UMAP	ALL	IgG/IgM	2	6.32	4.05	8.59

## Sheet: Fig 2D-F and Fig S12A
Status	Study set	DUAL-S-IgG	DUAL-S-IgM	DUAL-RBD-IgG	DUAL-RBD-IgM	N-IgG	N-IgM	umap_seropositive_IgG_IgM
Population	1	1	0	0	0	0	0	0
Population	1	1	1	1	0	1	0	1
Population	1	1	1	1	0	1	0	1
Population	1	1	1	1	0	0	0	1
Population	1	1	1	1	0	1	0	1
Population	1	1	0	0	0	0	0	0
Population	1	1	0	0	0	0	0	0
Population	1	1	1	1	0	1	0	1
Population	1	1	0	0	0	0	0	0
Population	1	1	0	0	0	0	0	0
Population	1	1	1	1	0	1	0	1
Population	1	1	1	1	1	1	1	1
Population	1	1	1	1	1	1	0	1
Population	1	1	1	0	0	0	0	1
Population	1	1	1	1	0	1	0	1
Population	1	1	0	0	0	0	0	0
Population	1	1	0	0	0	0	0	0
Population	1	1	1	0	0	0	1	0
Population	1	1	0	0	0	0	0	0
Population	1	1	0	0	0	0	0	0
Population	1	1	1	1	0	1	0	1
Population	1	1	0	0	0	0	0	0
Population	1	1	1	1	0	0	0	1
Population	1	1	0	0	0	0	0	0
Population	1	1	0	0	0	0	0	0
Population	1	1	1	1	0	1	0	1
Population	1	1	1	1	0	1	0	0
Population	1	1	0	0	0	0	0	0
Population	1	1	0	0	0	0	0	0
Population	1	1	0	0	0	0	1	0
Population	1	1	1	1	0	0	0	1
Population	1	1	1	1	0	1	0	1
Population	1	1	1	1	0	0	0	1
Population	1	1	0	0	0	0	0	0
Population	1	1	0	0	0	0	0	0
Population	1	1	0	0	0	0	0	0
Population	1	1	0	0	0	0	0	0
Population	1	1	0	0	0	1	0	0
Population	1	1	0	0	0	0	0	0
Population	1	1	0	0	0	0	0	0
Population	1	1	0	0	0	0	0	0
Population	1	1	1	1	0	1	1	1
Population	1	1	1	1	0	1	0	1
Population	1	1	1	1	0	1	1	1
Population	2	1	0	0	0	0	0	0
Population	2	1	0	1	0	0	0	0
Population	2	1	1	1	0	1	0	1
Population	2	1	1	1	1	1	0	1
Population	2	1	0	0	0	0	0	0
Population	2	1	1	1	1	0	0	1
Population	2	1	1	1	1	1	0	1
Population	2	1	1	1	1	1	0	1
Population	2	1	0	0	0	0	0	0
Population	2	1	0	0	0	0	0	0
Population	2	1	0	0	0	0	0	0
Population	2	1	0	1	0	1	0	0
Population	2	1	1	1	1	1	0	1
Population	2	1	1	1	1	1	0	1
Population	2	1	0	1	0	1	0	1
Population	2	1	0	0	0	0	0	0
Population	2	1	0	0	0	0	0	0
Population	2	1	0	0	0	0	0	0
Population	2	1	1	1	1	1	0	1
Population	2	1	0	0	0	0	0	0
Population	2	1	1	1	0	1	0	1
Population	2	1	0	0	0	0	0	0
Population	2	1	1	1	1	1	0	1
Population	2	1	1	1	1	0	0	1
Population	2	1	1	1	1	1	0	1
Population	2	1	1	1	1	1	0	1
Population	2	1	0	1	0	0	0	0
Population	2	1	0	0	0	0	0	0
Population	2	1	0	0	0	0	0	0
Population	2	1	0	0	0	0	0	0
Population	2	1	0	0	0	0	0	0
Population	2	1	1	1	1	1	0	1
Population	2	1	0	1	0	1	0	1
Population	2	1	1	1	1	1	0	1
Population	2	1	1	1	1	1	0	1
Population	2	1	0	1	0	1	0	1
Population	2	1	1	1	1	1	0	1
Population	2	1	0	0	0	0	0	0
Population	2	1	1	1	1	1	0	1
Population	2	1	1	1	1	1	0	1
Population	2	1	0	0	0	0	0	0
Population	2	1	0	1	1	1	0	1
Population	2	1	1	1	1	1	0	1
Population	2	1	1	1	1	1	0	1
Population	2	1	1	1	1	1	1	1
Population	2	1	0	0	0	0	0	0
Population	2	1	0	0	0	0	0	0
Population	2	1	1	1	1	1	0	1
Population	1	0	0	0	0	0	0	0
Population	1	0	0	0	0	0	0	0
Population	1	0	0	0	0	0	0	0
Population	1	0	0	0	0	0	0	0
Population	1	0	0	0	0	0	0	0
Population	1	0	0	0	0	0	0	0
Population	1	0	0	0	0	0	0	0
Population	1	0	0	0	0	0	0	0
Population	1	0	0	0	0	0	0	0
Population	1	0	0	0	0	0	0	0
Population	1	0	0	0	0	1	0	0
Population	1	0	0	0	0	0	0	0
Population	1	0	0	0	0	0	0	0
Population	1	0	0	0	0	0	0	0
Population	1	0	0	0	0	0	0	0
Population	1	0	0	0	0	0	0	0
Population	1	0	0	0	0	0	0	0
Population	1	0	0	0	0	0	0	0
Population	1	0	0	0	0	0	0	0
Population	1	0	0	0	0	0	0	0
Population	1	0	0	0	0	1	0	0
Population	1	0	0	0	0	0	0	0
Population	1	0	0	0	0	0	0	0
Population	1	0	0	0	0	0	0	0
Population	1	0	0	0	0	0	0	0
Population	1	0	0	0	0	0	0	0
Population	1	0	0	0	0	0	0	0
Population	1	0	0	0	0	0	0	0
Population	1	0	0	0	0	0	0	0
Population	1	0	0	0	0	0	0	0
Population	1	0	0	0	0	0	0	0
Population	1	0	0	0	0	0	0	0
Population	1	0	0	0	0	0	0	0
Population	1	0	0	0	0	0	0	0
Population	1	0	0	0	0	0	0	0
Population	1	0	0	0	0	0	0	0
Population	1	0	0	0	0	0	0	0
Population	1	0	0	0	0	0	0	0
Population	1	0	0	0	0	0	0	0
Population	1	0	0	0	0	0	0	0
Population	1	0	0	0	0	0	0	0
Population	1	0	0	0	0	0	0	0
Population	1	0	0	0	0	0	0	0
Population	1	0	0	0	0	0	0	0
Population	1	0	0	0	0	0	0	0
Population	1	0	0	0	0	0	0	0
Population	1	0	0	0	0	0	0	0
Population	1	0	0	0	0	0	0	0
Population	1	0	0	0	0	1	0	0
Population	1	0	0	0	0	0	0	0
Population	1	0	0	0	0	0	0	0
Population	1	0	0	0	0	0	0	0
Population	1	0	0	0	0	0	0	0
Population	1	0	0	0	0	0	0	0
Population	1	0	0	0	0	0	0	0
Population	1	0	0	0	0	0	0	0
Population	1	0	0	0	0	0	0	0
Population	1	0	0	0	0	0	0	0
Population	1	0	1	0	0	0	0	0
Population	1	0	0	0	0	0	0	0
Population	1	0	0	0	0	0	0	0
Population	1	0	0	0	0	0	0	0
Population	1	0	0	0	0	0	0	0
Population	1	0	0	0	0	0	0	0
Population	1	0	0	0	0	0	0	0
Population	1	0	0	0	0	0	0	0
Population	1	0	0	0	0	0	0	0
Population	1	0	0	0	0	0	0	0
Population	1	0	0	0	0	0	0	0
Population	1	0	0	0	0	0	0	0
Population	1	0	0	0	0	0	1	0
Population	1	0	0	0	0	0	0	0
Population	1	0	0	0	0	0	0	0
Population	1	0	0	0	0	0	0	0
Population	1	0	0	0	0	0	0	0
Population	1	0	0	0	0	0	0	0
Population	1	0	0	0	0	0	0	0
Population	1	0	0	0	0	0	0	0
Population	1	0	0	0	0	0	0	0
Population	1	0	1	0	0	0	0	0
Population	1	0	0	0	0	0	0	0
Population	1	0	0	0	0	0	0	0
Population	1	0	0	0	0	0	0	0
Population	1	0	0	0	0	0	0	0
Population	1	0	0	0	0	0	0	0
Population	1	0	0	0	0	0	0	0
Population	1	0	0	0	0	0	0	0
Population	1	0	0	0	0	0	0	0
Population	1	0	0	0	0	0	0	0
Population	1	0	0	0	0	0	0	0
Population	1	0	1	0	0	0	0	0
Population	1	0	0	0	0	0	1	0
Population	1	0	0	0	0	0	0	0
Population	1	0	0	0	0	0	0	0
Population	1	0	0	0	0	0	0	0
Population	1	0	1	0	0	0	0	0
Population	1	0	0	0	0	0	0	0
Population	1	0	0	0	0	0	0	0
Population	1	0	0	0	0	0	0	0
Population	1	0	0	0	0	0	0	0
Population	1	0	0	0	0	1	0	0
Population	1	0	0	0	0	0	0	0
Population	1	0	0	0	0	0	0	0
Population	1	0	0	0	0	0	0	0
Population	1	0	0	0	0	0	0	0
Population	1	0	0	0	0	0	0	0
Population	1	0	0	0	0	0	0	0
Population	1	0	0	0	0	0	0	0
Population	1	0	0	0	0	0	0	0
Population	1	0	0	0	0	0	0	0
Population	1	0	0	0	0	0	0	0
Population	1	0	0	0	0	0	0	0
Population	1	0	0	0	0	0	0	0
Population	1	0	0	0	0	0	0	0
Population	1	0	0	0	0	0	0	0
Population	1	0	0	0	0	0	0	0
Population	1	0	1	0	0	0	0	0
Population	1	0	0	0	0	0	0	0
Population	1	0	0	0	0	0	0	0
Population	1	0	0	0	0	0	0	0
Population	1	0	0	0	0	0	0	0
Population	1	0	0	0	0	0	0	0
Population	1	0	0	0	0	0	0	0
Population	1	0	0	0	0	0	0	0
Population	1	0	0	0	0	0	0	0
Population	1	0	0	0	0	0	0	0
Population	1	0	0	0	0	0	0	0
Population	1	0	0	0	0	0	0	0
Population	1	0	0	0	0	0	0	0
Population	1	0	0	0	0	0	0	0
Population	1	0	0	0	0	0	0	0
Population	1	0	0	0	0	0	0	0
Population	1	0	0	0	0	0	1	0
Population	1	0	0	0	0	0	0	0
Population	1	0	0	0	0	0	0	0
Population	1	0	0	0	0	0	0	0
Population	1	0	0	0	0	0	0	0
Population	1	0	0	0	0	0	0	0
Population	1	0	0	0	0	0	0	0
Population	1	0	0	0	0	0	0	0
Population	1	0	0	0	0	0	0	0
Population	1	0	0	0	0	0	0	0
Population	1	0	0	0	0	0	0	0
Population	1	0	0	0	0	0	0	0
Population	1	0	0	0	0	0	0	0
Population	1	0	0	0	0	0	0	0
Population	1	0	0	0	0	0	0	0
Population	1	0	0	0	0	0	0	0
Population	1	0	0	0	0	0	0	0
Population	1	0	0	0	0	0	0	0
Population	1	0	0	0	0	0	0	0
Population	1	0	0	0	0	1	0	0
Population	1	0	0	0	0	0	0	0
Population	1	0	0	0	0	0	0	0
Population	1	0	0	0	0	0	0	0
Population	1	0	0	0	0	0	0	0
Population	1	0	0	0	0	0	0	0
Population	1	0	0	0	0	0	0	0
Population	1	0	0	0	0	0	0	0
Population	1	0	0	0	0	0	0	0
Population	1	0	0	0	0	0	0	0
Population	1	0	0	0	0	0	0	0
Population	1	0	0	0	0	0	0	0
Population	1	0	0	0	0	0	0	0
Population	1	0	0	0	0	0	0	0
Population	1	0	0	0	0	0	0	0
Population	1	0	0	0	0	0	0	0
Population	1	0	0	0	0	0	0	0
Population	1	0	0	0	0	0	0	0
Population	1	0	0	0	0	0	1	0
Population	1	0	0	0	0	1	0	0
Population	1	0	0	0	0	0	0	0
Population	1	0	0	0	0	0	0	0
Population	1	0	0	0	0	0	0	0
Population	1	0	0	0	0	0	0	0
Population	1	0	0	0	0	0	0	0
Population	1	0	0	0	0	0	0	0
Population	1	0	0	0	0	0	0	0
Population	1	0	0	0	0	0	0	0
Population	1	0	0	0	0	1	0	0
Population	1	0	0	0	0	0	0	0
Population	1	0	0	0	0	0	0	0
Population	1	0	0	0	0	1	0	0
Population	1	0	0	0	0	0	0	0
Population	1	0	0	0	0	0	0	0
Population	1	0	0	0	0	0	0	0
Population	1	0	0	0	0	0	0	0
Population	1	0	0	0	0	0	0	0
Population	1	0	0	0	0	0	0	0
Population	1	0	0	0	0	0	0	0
Population	1	0	0	0	0	0	0	0
Population	1	0	0	0	0	0	0	0
Population	1	0	0	0	0	0	0	0
Population	1	0	0	0	0	0	0	0
Population	1	0	0	0	0	0	0	0
Population	1	0	1	0	0	0	0	0
Population	1	0	0	0	0	0	0	0
Population	1	0	0	0	0	0	0	0
Population	1	0	0	0	0	0	0	0
Population	1	0	0	0	0	0	0	0
Population	1	0	0	0	0	0	0	0
Population	1	0	0	0	0	0	0	0
Population	1	0	0	0	0	0	0	0
Population	1	0	0	0	0	0	0	0
Population	1	0	0	0	0	0	0	0
Population	1	0	1	0	0	0	0	0
Population	1	0	0	0	0	0	0	0
Population	1	0	0	0	0	0	0	0
Population	1	0	0	0	0	0	0	0
Population	1	0	0	0	0	0	0	0
Population	1	0	0	0	0	0	0	0
Population	1	0	0	0	0	0	0	0
Population	1	0	0	0	0	0	0	0
Population	1	0	0	0	0	0	0	0
Population	1	0	0	0	0	0	0	0
Population	1	0	0	0	0	0	0	0
Population	1	0	0	0	0	0	0	0
Population	1	0	0	0	0	0	0	0
Population	1	0	0	0	0	0	0	0
Population	1	0	0	0	0	0	0	0
Population	1	0	0	0	0	1	0	0
Population	1	0	0	0	0	0	0	0
Population	1	0	0	0	0	0	0	0
Population	1	0	0	0	0	0	0	0
Population	1	0	0	0	0	0	0	0
Population	1	0	0	0	0	0	0	0
Population	1	0	0	0	0	0	1	0
Population	1	0	0	0	0	0	0	0
Population	1	0	1	0	0	0	0	0
Population	1	0	0	0	0	0	0	0
Population	1	0	0	0	0	0	0	0
Population	1	0	0	0	0	0	0	0
Population	1	0	1	0	0	0	0	0
Population	1	0	0	0	0	0	0	0
Population	1	0	0	0	0	0	0	0
Population	1	0	0	0	0	0	0	0
Population	1	0	0	0	0	1	0	0
Population	1	0	0	0	0	0	0	0
Population	1	0	0	0	0	0	0	0
Population	1	0	0	0	0	0	0	0
Population	1	0	0	0	0	0	0	0
Population	1	0	0	0	0	0	0	0
Population	1	0	0	0	0	0	0	0
Population	1	0	0	0	0	0	0	0
Population	1	0	0	0	0	0	0	0
Population	1	0	0	0	0	0	0	0
Population	1	0	0	0	0	0	0	0
Population	1	0	0	0	0	0	0	0
Population	1	0	0	0	0	0	0	0
Population	1	0	0	0	0	0	0	0
Population	1	0	0	0	0	0	0	0
Population	1	0	0	0	0	0	0	0
Population	1	0	0	0	0	0	0	0
Population	1	0	0	0	0	0	0	0
Population	1	0	0	0	0	0	0	0
Population	1	0	0	0	0	0	0	0
Population	1	0	0	0	0	0	0	0
Population	1	0	0	0	0	0	0	0
Population	1	0	1	0	0	0	0	0
Population	1	0	0	0	0	0	0	0
Population	1	0	0	0	0	0	0	0
Population	1	0	0	0	0	1	0	0
Population	1	0	0	0	0	0	0	0
Population	1	0	0	0	0	0	0	0
Population	1	0	0	0	0	0	0	0
Population	1	0	0	0	0	0	0	0
Population	1	0	0	0	0	0	0	0
Population	1	0	0	0	0	0	0	0
Population	1	0	0	0	0	1	0	0
Population	1	0	0	0	0	0	0	0
Population	1	0	0	0	0	0	0	0
Population	1	0	0	0	0	0	0	0
Population	1	0	0	0	0	0	0	0
Population	1	0	0	0	0	0	0	0
Population	1	0	0	0	0	1	0	0
Population	1	0	0	0	0	0	0	0
Population	1	0	0	0	0	0	0	0
Population	1	0	0	0	0	0	0	0
Population	1	0	0	0	0	0	0	0
Population	1	0	0	0	0	0	0	0
Population	1	0	0	0	0	0	0	0
Population	1	0	0	0	0	0	0	0
Population	1	0	0	0	0	0	0	0
Population	1	0	1	0	0	0	0	0
Population	1	0	0	0	0	0	0	0
Population	1	0	0	0	0	0	0	0
Population	1	0	0	0	0	0	0	0
Population	1	0	0	0	0	0	0	0
Population	1	0	0	0	0	0	0	0
Population	1	0	0	0	0	0	0	0
Population	1	0	0	0	0	0	0	0
Population	1	0	0	0	0	0	0	0
Population	1	0	0	0	0	0	0	0
Population	1	0	0	0	0	0	0	0
Population	1	0	0	0	0	0	0	0
Population	1	0	0	0	0	0	0	0
Population	1	0	0	0	0	0	0	0
Population	1	0	0	0	0	0	0	0
Population	1	0	0	0	0	0	0	0
Population	1	0	0	0	0	0	0	0
Population	1	0	0	0	0	0	0	0
Population	1	0	0	0	0	0	0	0
Population	1	0	0	0	0	0	0	0
Population	1	0	0	0	0	0	0	0
Population	1	0	0	0	0	1	0	0
Population	1	0	0	0	0	0	0	0
Population	1	0	0	0	0	0	0	0
Population	1	0	0	0	0	1	0	0
Population	1	0	0	0	0	0	0	0
Population	1	0	0	0	0	0	0	0
Population	1	0	0	0	0	0	0	0
Population	1	0	0	0	0	0	0	0
Population	1	0	0	0	0	0	0	0
Population	1	0	0	0	0	0	0	0
Population	1	0	0	0	0	0	0	0
Population	1	0	0	0	0	0	0	0
Population	1	0	0	0	0	0	0	0
Population	1	0	0	0	0	0	0	0
Population	1	0	0	0	0	0	0	0
Population	1	0	0	0	0	0	0	0
Population	1	0	0	0	0	0	0	0
Population	1	0	0	0	0	0	0	0
Population	1	0	0	0	0	0	0	0
Population	1	0	0	0	0	0	0	0
Population	1	0	0	0	0	0	0	0
Population	1	0	0	0	0	0	0	0
Population	1	0	0	0	0	0	0	0
Population	1	0	0	0	0	0	0	0
Population	1	0	0	0	0	0	0	0
Population	1	0	0	0	0	0	0	0
Population	1	0	0	0	0	0	0	0
Population	1	0	0	0	0	0	0	0
Population	1	0	0	0	0	0	0	0
Population	1	0	0	0	0	0	0	0
Population	1	0	0	0	0	0	0	0
Population	1	0	0	0	0	0	0	0
Population	1	0	0	0	0	0	0	0
Population	1	0	0	0	0	0	0	0
Population	1	0	0	0	0	1	0	0
Population	1	0	0	0	0	0	0	0
Population	1	0	0	0	0	0	0	0
Population	1	0	0	0	0	0	0	0
Population	1	0	0	0	0	0	0	0
Population	1	0	0	0	0	0	0	0
Population	1	0	0	0	0	0	0	0
Population	1	0	0	0	0	0	0	0
Population	1	0	0	0	0	0	0	0
Population	1	0	0	0	0	0	0	0
Population	1	0	0	0	0	0	0	0
Population	1	0	0	0	0	0	0	0
Population	1	0	0	0	0	0	0	0
Population	1	0	0	0	0	0	0	0
Population	1	0	1	0	0	0	0	0
Population	1	0	0	0	0	0	0	0
Population	1	0	0	0	0	0	0	0
Population	1	0	0	0	0	0	0	0
Population	1	0	0	0	0	0	0	0
Population	1	0	0	0	0	0	0	0
Population	1	0	0	0	0	0	0	0
Population	1	0	0	0	0	0	0	0
Population	1	0	0	0	0	0	0	0
Population	1	0	0	0	0	0	0	0
Population	1	0	0	0	0	0	0	0
Population	1	0	0	0	0	0	0	0
Population	1	0	0	0	0	0	0	0
Population	1	0	0	0	0	0	0	0
Population	1	0	0	0	0	0	0	0
Population	1	0	0	0	0	0	0	0
Population	1	0	0	0	0	0	0	0
Population	1	0	0	0	0	0	0	0
Population	1	0	0	0	0	0	0	0
Population	1	0	0	0	0	0	0	0
Population	1	0	0	0	0	0	0	0
Population	1	0	0	0	0	0	0	0
Population	1	0	0	0	0	0	0	0
Population	1	0	0	0	0	0	0	0
Population	1	0	0	0	0	0	0	0
Population	1	0	0	0	0	0	0	0
Population	1	0	0	0	0	0	0	0
Population	1	0	0	0	0	0	0	0
Population	1	0	1	0	0	0	0	0
Population	1	0	0	0	0	0	0	0
Population	1	0	0	0	0	0	0	0
Population	1	0	0	0	0	0	0	0
Population	1	0	0	0	0	0	0	0
Population	1	0	0	0	0	0	0	0
Population	1	0	1	0	0	0	0	0
Population	1	0	0	0	0	0	0	0
Population	1	0	0	0	0	0	0	0
Population	1	0	0	0	0	0	0	0
Population	1	0	0	0	0	0	0	0
Population	2	0	0	0	0	0	0	0
Population	2	0	0	0	0	1	0	0
Population	2	0	0	0	0	0	0	0
Population	2	0	0	0	0	0	0	0
Population	2	0	0	0	0	0	0	0
Population	2	0	0	0	0	0	0	0
Population	2	0	0	0	0	0	0	0
Population	2	0	0	0	0	0	0	0
Population	2	0	0	0	0	0	0	0
Population	2	0	0	0	0	0	0	0
Population	2	0	0	0	0	0	0	0
Population	2	0	0	0	1	0	0	0
Population	2	0	0	0	0	0	0	0
Population	2	0	0	0	0	0	0	0
Population	2	0	0	0	0	0	0	0
Population	2	0	0	0	0	0	0	0
Population	2	0	0	0	0	0	0	0
Population	2	0	0	0	0	0	0	0
Population	2	0	0	0	0	1	0	0
Population	2	0	0	0	0	0	0	0
Population	2	0	0	0	0	0	0	0
Population	2	0	0	0	0	0	0	0
Population	2	0	0	0	0	0	0	0
Population	2	0	0	0	0	0	0	0
Population	2	0	0	0	0	0	0	0
Population	2	0	0	0	0	0	0	0
Population	2	0	0	0	0	0	0	0
Population	2	0	0	0	0	0	0	0
Population	2	0	0	0	0	0	0	0
Population	2	0	0	0	0	0	0	0
Population	2	0	0	1	0	0	0	0
Population	2	0	0	0	0	0	0	0
Population	2	0	0	0	0	0	0	0
Population	2	0	0	0	0	0	0	0
Population	2	0	0	0	0	0	0	0
Population	2	0	0	0	0	0	0	0
Population	2	0	0	0	0	0	0	0
Population	2	0	0	0	0	0	0	0
Population	2	0	0	0	0	0	0	0
Population	2	0	0	0	0	0	0	0
Population	2	0	0	0	0	0	0	0
Population	2	0	0	0	0	0	0	0
Population	2	0	0	0	0	0	0	0
Population	2	0	0	1	0	0	0	0
Population	2	0	0	0	0	0	0	0
Population	2	0	0	0	0	0	0	0
Population	2	0	0	0	0	0	0	0
Population	2	0	0	0	0	0	0	0
Population	2	0	0	0	0	0	0	0
Population	2	0	0	0	0	0	0	0
Population	2	0	0	0	0	0	0	0
Population	2	0	0	0	0	0	0	0
Population	2	0	0	0	0	0	0	0
Population	2	0	0	0	0	0	0	0
Population	2	0	0	0	0	0	0	0
Population	2	0	0	0	0	0	0	0
Population	2	0	0	0	0	0	0	0
Population	2	0	0	0	0	0	0	0
Population	2	0	0	1	0	0	0	0
Population	2	0	0	0	0	0	0	0
Population	2	0	0	0	0	0	0	0
Population	2	0	0	0	0	0	0	0
Population	2	0	0	0	0	0	0	0
Population	2	0	0	0	0	0	0	0
Population	2	0	0	0	0	0	0	0
Population	2	0	0	0	0	0	0	0
Population	2	0	0	0	0	0	0	0
Population	2	0	1	1	0	0	0	0
Population	2	0	0	0	0	0	0	0
Population	2	0	0	0	0	0	0	0
Population	2	0	0	1	0	0	0	0
Population	2	0	0	0	0	0	0	0
Population	2	0	0	0	0	0	0	0
Population	2	0	0	0	0	0	0	0
Population	2	0	0	0	0	0	0	0
Population	2	0	0	0	0	0	0	0
Population	2	0	0	0	0	0	0	0
Population	2	0	0	0	0	0	0	0
Population	2	0	0	0	0	0	0	0
Population	2	0	0	0	0	0	0	0
Population	2	0	0	0	0	0	0	0
Population	2	0	0	0	0	0	0	0
Population	2	0	0	0	0	0	0	0
Population	2	0	0	0	0	0	0	0
Population	2	0	0	0	0	0	0	0
Population	2	0	0	0	0	0	0	0
Population	2	0	0	0	0	0	0	0
Population	2	0	0	0	1	0	0	0
Population	2	0	0	0	0	0	0	0
Population	2	0	0	0	0	0	0	0
Population	2	0	0	0	0	0	0	0
Population	2	0	0	0	0	0	0	0
Population	2	0	0	0	0	0	0	0
Population	2	0	0	0	0	0	0	0
Population	2	0	0	0	0	0	0	0
Population	2	0	0	0	0	0	0	0
Population	2	0	0	0	0	0	0	0
Population	2	0	0	0	0	0	0	0
Population	2	0	0	0	0	0	0	0
Population	2	0	0	0	0	0	0	0
Population	2	0	0	0	0	1	0	0
Population	2	0	0	0	0	0	0	0
Population	2	0	0	0	0	0	0	0
Population	2	0	0	0	0	0	0	0
Population	2	0	0	0	0	0	0	0
Population	2	0	0	0	0	0	0	0
Population	2	0	0	0	0	0	0	0
Population	2	0	0	0	0	0	0	0
Population	2	0	0	0	0	0	0	0
Population	2	0	0	0	0	0	0	0
Population	2	0	0	0	0	0	0	0
Population	2	0	0	0	0	0	0	0
Population	2	0	0	0	0	0	0	0
Population	2	0	0	0	0	0	0	0
Population	2	0	0	0	0	0	0	0
Population	2	0	0	0	0	0	0	0
Population	2	0	0	0	0	0	0	0
Population	2	0	0	0	0	0	0	0
Population	2	0	0	0	0	0	0	0
Population	2	0	0	0	0	0	0	0
Population	2	0	0	0	0	0	0	0
Population	2	0	0	0	0	0	0	0
Population	2	0	0	0	0	0	0	0
Population	2	0	0	0	0	0	1	0
Population	2	0	0	0	0	0	0	0
Population	2	0	0	0	0	0	0	0
Population	2	0	0	0	0	1	0	0
Population	2	0	0	0	0	0	0	0
Population	2	0	0	0	0	0	0	0
Population	2	0	0	0	0	0	0	0
Population	2	0	0	0	0	0	0	0
Population	2	0	0	0	0	0	0	0
Population	2	0	0	0	0	0	0	0
Population	2	0	0	0	0	0	0	0
Population	2	0	0	0	0	0	0	0
Population	2	0	0	0	0	0	0	0
Population	2	0	0	0	0	0	0	0
Population	2	0	0	0	0	0	0	0
Population	2	0	0	0	0	0	0	0
Population	2	0	0	0	0	0	0	0
Population	2	0	0	0	0	0	0	0
Population	2	0	0	0	0	0	0	0
Population	2	0	0	0	0	0	0	0
Population	2	0	0	0	0	0	0	0
Population	2	0	0	0	0	0	0	0
Population	2	0	0	0	0	0	0	0
Population	2	0	0	0	0	0	0	0
Population	2	0	0	0	0	0	0	0
Population	2	0	0	0	0	0	0	0
Population	2	0	0	0	0	0	0	0
Population	2	0	0	0	0	0	0	0
Population	2	0	0	0	0	0	0	0
Population	2	0	0	0	0	0	0	0
Population	2	0	0	0	0	0	0	0
Population	2	0	0	1	0	0	0	0
Population	2	0	0	0	0	0	0	0
Population	2	0	0	0	0	0	0	0
Population	2	0	0	0	0	0	0	0
Population	2	0	0	0	0	0	0	0
Population	2	0	0	0	0	0	0	0
Population	2	0	0	0	0	0	0	0
Population	2	0	0	0	0	0	0	0
Population	2	0	0	0	0	0	0	0
Population	2	0	0	0	0	0	0	0
Population	2	0	0	0	0	0	0	0
Population	2	0	0	0	0	0	0	0
Population	2	0	0	0	0	0	0	0
Population	2	0	0	0	0	0	0	0
Population	2	0	0	0	0	0	0	0
Population	2	0	0	0	0	1	0	0
Population	2	0	0	0	0	0	0	0
Population	2	0	0	0	0	0	0	0
Population	2	0	0	0	0	1	0	0
Population	2	0	0	0	0	0	0	0
Population	2	0	0	0	0	0	0	0
Population	2	0	0	0	0	0	0	0
Population	2	0	0	0	0	0	0	0
Population	2	0	0	0	0	0	0	0
Population	2	0	0	0	0	0	0	0
Population	2	0	0	0	0	0	0	0
Population	2	0	0	0	0	0	0	0
Population	2	0	0	0	0	0	0	0
Population	2	0	0	0	0	0	0	0
Population	2	0	0	0	0	0	0	0
Population	2	0	0	0	0	0	0	0
Population	2	0	0	0	0	0	0	0
Population	2	0	0	0	0	0	0	0
Population	2	0	0	0	0	0	0	0
Population	2	0	0	0	0	0	0	0
Population	2	0	0	0	0	0	0	0
Population	2	0	0	1	0	0	0	0
Population	2	0	0	0	0	0	0	0
Population	2	0	0	0	0	0	0	0
Population	2	0	0	0	0	0	0	0
Population	2	0	0	0	0	0	0	0
Population	2	0	0	0	0	0	0	0
Population	2	0	0	0	0	0	0	0
Population	2	0	0	0	0	0	0	0
Population	2	0	0	0	0	0	0	0
Population	2	0	0	0	0	0	0	0
Population	2	0	0	0	0	0	0	0
Population	2	0	0	0	0	0	0	0
Population	2	0	0	0	0	0	0	0
Population	2	0	0	0	0	0	0	0
Population	2	0	0	0	0	1	0	0
Population	2	0	0	0	0	0	0	0
Population	2	0	0	0	0	0	0	0
Population	2	0	0	0	0	0	0	0
Population	2	0	0	0	0	0	0	0
Population	2	0	0	0	0	0	0	0
Population	2	0	0	0	0	0	0	0
Population	2	0	0	0	0	0	0	0
Population	2	0	0	0	0	0	0	0
Population	2	0	0	0	0	0	0	0
Population	2	0	0	0	0	0	0	0
Population	2	0	0	0	0	0	0	0
Population	2	0	0	0	0	0	0	0
Population	2	0	0	0	0	0	0	0
Population	2	0	0	0	0	0	0	0
Population	2	0	0	0	0	0	0	0
Population	2	0	0	0	0	0	0	0
Population	2	0	0	1	0	0	0	0
Population	2	0	0	0	0	0	0	0
Population	2	0	0	0	0	0	0	0
Population	2	0	0	0	0	0	0	0
Population	2	0	0	0	0	0	0	0
Population	2	0	0	0	0	0	0	0
Population	2	0	0	0	0	0	0	0
Population	2	0	0	0	0	0	0	0
Population	2	0	0	0	1	0	0	0
Population	2	0	0	0	0	0	0	0
Population	2	0	0	0	0	0	0	0
Population	2	0	0	0	0	0	0	0
Population	2	0	0	0	0	0	1	0
Population	2	0	0	0	0	0	0	0
Population	2	0	0	0	0	0	0	0
Population	2	0	0	0	0	0	0	0
Population	2	0	0	0	0	0	0	0
Population	2	0	0	0	0	0	0	0
Population	2	0	0	0	0	0	0	0
Population	2	0	0	0	0	0	0	0
Population	2	0	0	0	0	0	0	0
Population	2	0	0	0	0	0	0	0
Population	2	0	0	0	0	0	0	0
Population	2	0	0	0	0	0	0	0
Population	2	0	0	0	0	0	0	0
Population	2	0	0	0	0	0	0	0
Population	2	0	0	0	0	0	0	0
Population	2	0	0	0	0	0	0	0
Population	2	0	0	0	0	0	0	0
Population	2	0	0	0	0	0	0	0
Population	2	0	0	0	0	0	0	0
Population	2	0	0	0	0	0	0	0
Population	2	0	0	0	0	1	0	0
Population	2	0	0	0	0	0	0	0
Population	2	0	0	0	0	0	0	0
Population	2	0	0	0	0	0	0	0
Population	2	0	0	0	0	0	0	0
Population	2	0	0	0	0	0	0	0
Population	2	0	0	0	0	0	0	0
Population	2	0	0	0	0	0	0	0
Population	2	0	0	0	0	0	0	0
Population	2	0	0	0	0	0	0	0
Population	2	0	0	0	0	0	0	0
Population	2	0	0	0	0	0	0	0
Population	2	0	0	0	0	0	0	0
Population	2	0	0	0	0	0	0	0
Population	2	0	0	0	0	0	0	0
Population	2	0	0	0	0	0	0	0
Population	2	0	0	0	0	0	0	0
Population	2	0	0	0	0	0	0	0
Population	2	0	0	0	0	0	0	0
Population	2	0	0	0	0	0	0	0
Population	2	0	0	0	0	0	0	0
Population	2	0	0	0	0	1	0	0
Population	2	0	0	0	0	0	0	0
Population	2	0	0	0	0	0	0	0
Population	2	0	0	0	0	0	0	0
Population	2	0	0	0	0	0	0	0
Population	2	0	0	0	0	0	0	0
Population	2	0	0	0	0	0	0	0
Population	2	0	0	0	0	0	0	0
Population	2	0	0	0	0	0	0	0
Population	2	0	0	1	0	0	0	0
Population	2	0	0	0	0	0	0	0
Population	2	0	0	0	0	0	0	0
Population	2	0	0	0	0	0	0	0
Population	2	0	0	0	0	0	0	0
Population	2	0	0	0	0	0	0	0
Population	2	0	0	0	0	0	0	0
Population	2	0	0	0	0	0	0	0
Population	2	0	0	0	0	0	0	0
Population	2	0	0	0	0	0	0	0
Population	2	0	0	0	0	0	0	0
Population	2	0	0	0	0	0	0	0
Population	2	0	0	0	0	1	0	0
Population	2	0	0	0	0	0	0	0
Population	2	0	0	0	0	0	0	0
Population	2	0	0	0	0	0	0	0
Population	2	0	0	0	0	0	0	0
Population	2	0	0	0	0	0	0	0
Population	2	0	0	0	0	0	0	0
Population	2	0	0	0	0	0	0	0
Population	2	0	0	0	0	1	0	0
Population	2	0	0	0	0	0	0	0
Population	2	0	0	0	0	0	0	0
Population	2	0	0	0	0	0	0	0
Population	2	0	0	0	0	0	0	0
Population	2	0	0	0	0	0	0	0
Population	2	0	0	0	0	0	0	0
Population	2	0	0	0	0	0	0	0
Population	2	0	0	0	0	0	0	0
Population	2	0	0	0	0	1	0	0
Population	2	0	0	0	0	0	0	0
Population	2	0	0	0	0	0	0	0
Population	2	0	0	0	0	0	0	0
Population	2	0	0	0	0	0	0	0
Population	2	0	1	0	1	0	0	1
Population	2	0	0	0	0	0	0	0
Population	2	0	0	0	0	0	0	0
Population	2	0	0	0	0	0	0	0
Population	2	0	0	0	0	0	0	0
Population	2	0	0	0	0	0	0	0
Population	2	0	0	0	0	0	0	0
Population	2	0	0	0	0	0	0	0
Population	2	0	0	0	0	0	0	0
Population	2	0	0	0	0	0	0	0
Population	2	0	0	0	0	0	0	0
Population	2	0	0	0	0	0	0	0
Population	2	0	0	0	0	0	0	0
Population	2	0	0	0	0	0	0	0
Population	2	0	0	0	0	0	0	0
Population	2	0	0	0	0	0	0	0
Population	2	0	0	0	1	0	0	0
Population	2	0	0	0	1	0	0	0
Population	2	0	0	0	0	0	0	0
Population	2	0	0	0	0	0	0	0
Population	2	0	0	0	0	0	0	0
Population	2	0	0	0	0	0	0	0
Population	2	0	0	0	0	0	0	0
Population	2	0	0	0	0	0	0	0
Population	2	0	0	0	0	0	0	0
Population	2	0	0	0	0	0	0	0
Population	2	0	0	0	0	0	0	0
Population	2	0	0	0	0	0	0	0
Population	2	0	0	0	0	0	0	0
Population	2	0	0	0	0	0	0	0
Population	2	0	0	0	0	0	0	0
Population	2	0	0	0	0	1	0	0
Population	2	0	0	0	0	0	0	0
Population	2	0	0	0	0	0	0	0
Population	2	0	1	0	0	0	0	0
Population	2	0	0	0	0	0	0	0
Population	2	0	0	0	0	0	0	0
Population	2	0	0	0	0	0	0	0
Population	2	0	0	0	0	0	0	0
Population	2	0	0	0	0	0	0	0
Population	2	0	0	0	0	0	0	0
Population	2	0	0	0	0	0	0	0
Population	2	0	0	0	0	0	0	0
Population	2	0	0	0	0	0	0	0
Population	2	0	0	0	0	0	0	0
Population	2	0	0	0	0	1	0	0
Population	2	0	0	0	0	0	0	0
Population	2	0	0	0	0	0	0	0
Population	2	0	0	0	0	0	0	0
Population	2	0	0	0	0	0	0	0
Population	2	0	0	0	0	0	0	0
Population	2	0	0	0	0	0	0	0
Population	2	0	0	0	1	0	0	0
Population	2	0	0	0	0	0	0	0
Population	2	0	0	0	0	0	0	0
Population	2	0	0	0	0	0	0	0
Population	2	0	0	0	0	0	0	0
Population	2	0	0	0	0	0	0	0
Population	2	0	0	0	0	0	0	0
Population	2	0	0	0	0	0	0	0
Population	2	0	0	0	0	0	0	0
Population	2	0	0	0	0	0	0	0
Population	2	0	0	0	0	0	0	0
Population	2	0	0	0	0	0	0	0
Population	2	0	0	0	0	0	0	0
Population	2	0	1	0	0	0	0	0
Population	2	0	0	0	0	0	0	0
Population	2	0	0	0	0	0	0	0
Population	2	0	0	0	0	0	0	0
Population	2	0	0	0	0	0	0	0
Population	2	0	0	0	0	0	1	0
Population	2	0	1	0	0	1	0	0
Population	2	0	0	0	0	0	0	0
Population	2	0	0	0	0	0	0	0
Population	2	0	0	0	0	0	0	0
Population	2	0	0	0	0	0	0	0
Population	2	0	0	0	0	0	0	0
Population	2	0	0	0	0	0	0	0

## Sheet: Tab 1
Protein	Acronym	Provider	Product ID/Note	Lot/Batch
S	SPK_01	McInerney lab	Foldon, His-tag, Strep-tag II	Batch 1
S	SPK_02	McInerney lab	Foldon, His-tag, Strep-tag II	Batch 2
S	SPK_03	Andréll lab	StrepIIHis-tag	Batch 1
S	SPK_04	Andréll lab	His-tag	Batch 1
RBD	RBD_01	McInerney lab	FLAG-tag	Batch 1
RBD	RBD_02	McInerney lab	FLAG-tag	Batch 2
RBD	RBD_03	McInerney lab	His-tag	Batch 1
RBD	RBD_04	Andréll lab	His-tag	Batch 1
N	NCP_01	SinoBiological	40588-V08B	LC14MC0309
N	NCP_02	Elsässer lab	2xStrep-tag	Batch 1

## Sheet: Tab 2
Protein	Acronym	Provider	Product ID/Note	Lot/Batch
SARS-CoV-1 S1	SRS_01	SinoBiological	40150-V08B1	LC14AP1505
MERS-CoV S1	MRS_01	SinoBiological	40069-V08B1	LC12AU0205
hCoV-NL63 S1	NLS_01	SinoBiological	50600-V08H	LC14AP2005
EBNA1	EBN_01	Abcam	ab138345	GR3235466-1

## Sheet: Fig S2
Target	Relative carry-over [%]	Disc type
RBD_03	100	Blood
SPK_02	100	Blood
RBD_04	100	Blood
SPK_03	100	Blood
SPK_04	100	Blood
NCP_03	100	Blood
IGG_01	100	Blood
EBN_01	100	Blood
BBD_05	100	Blood
RBD_01	100	Blood
RBD_02	100	Blood
NCP_01	100	Blood
NCP_02	100	Blood
MRS_01	100	Blood
SRS_01	100	Blood
NLS_01	100	Blood
RBD_03	12.1212	Empty_1
SPK_02	11.0563	Empty_1
RBD_04	6.02361	Empty_1
SPK_03	11.0144	Empty_1
SPK_04	12.7286	Empty_1
NCP_03	7.79925	Empty_1
IGG_01	80.2273	Empty_1
EBN_01	4.25653	Empty_1
BBD_05	1.47432	Empty_1
RBD_01	7.54296	Empty_1
RBD_02	6.40359	Empty_1
NCP_01	12.4428	Empty_1
NCP_02	16.4261	Empty_1
MRS_01	3.5101	Empty_1
SRS_01	-0.913298	Empty_1
NLS_01	1.97414	Empty_1
RBD_03	0.307713	Empty_2
SPK_02	2.64697	Empty_2
RBD_04	-0.407437	Empty_2
SPK_03	0.15523	Empty_2
SPK_04	0.37199	Empty_2
NCP_03	-0.787714	Empty_2
IGG_01	8.96182	Empty_2
EBN_01	-0.392373	Empty_2
BBD_05	-0.583978	Empty_2
RBD_01	0.812416	Empty_2
RBD_02	2.45353	Empty_2
NCP_01	-0.253112	Empty_2
NCP_02	1.72118	Empty_2
MRS_01	0.875267	Empty_2
SRS_01	-2.27122	Empty_2
NLS_01	2.49645	Empty_2
RBD_03	0.537489	Empty_3
SPK_02	0.934489	Empty_3
RBD_04	-0.0585657	Empty_3
SPK_03	0.235342	Empty_3
SPK_04	1.80625	Empty_3
NCP_03	-1.1141	Empty_3
IGG_01	16.8971	Empty_3
EBN_01	-0.392373	Empty_3
BBD_05	-1.27319	Empty_3
RBD_01	0.809617	Empty_3
RBD_02	1.7111	Empty_3
NCP_01	0.836623	Empty_3
NCP_02	2.44054	Empty_3
MRS_01	0.995595	Empty_3
SRS_01	-1.35792	Empty_3
NLS_01	1.70259	Empty_3

## Sheet: Fig S3
Dilution point	Dilution	SPK_02	SPK_03	SPK_04	RBD_01	RBD_03	RBD_04	NCP_01	NCP_02	NCP_03
1	1	7233.5	6730.5	5893	4922.5	4486	5894	6394	3092	6008
1	1	8135	7047	6635.5	5155.5	4976	6512	6874	3130	6326
2	0.333333	8882.5	8320	7957	5304.5	9932.5	7843	9484	9901	10129.5
2	0.333333	8446.5	7754	7594	5123	9901.5	7456	8727	9759	9350
3	0.111111	6746	6051	6445.5	3266	9119.5	5571	6630.5	8596.5	6959.5
3	0.111111	6749	5939	5912	3275	8908	5466	7068.5	9178	6767.5
4	0.037037	3413	3147.5	3293	1646	4898	2724	3640	4600	3525
4	0.037037	3518	2958.5	3280	1558	4851.5	2548	3427	4390	3321
5	0.0123457	1537	1418	1422	923	2305	1255.5	1734.5	2064.5	1613
5	0.0123457	1237	1069	1272	691	1933	877.5	1190	1533	1267.5
6	0.00411523	594	500	539	567.5	1007	432	609.5	744	752.5
6	0.00411523	513	477.5	549	467	832	418.5	501	685	671.5
7	0.00137174	303	259	302	503.5	526	250	275	383	573.5
7	0.00137174	267	210	262.5	394	449.5	214	265	318	452.5
8	0.000457247	170	135.5	157	423	306	153	163	197	388.5
8	0.000457247	167	133	129	416	295	140	138.5	187.5	387
9	0.000152416	135	103.5	115.5	365	250	129	112.5	138	338
9	0.000152416	121	95	110	368	242	124.5	131	123	338.5
10	5.08053e-05	120	82	127	381	221	115	97	123.5	327
10	5.08053e-05	90.5	61.5	84	254.5	168	91	77	83	233
11	1.69351e-05	117	88	111	382	222	117	104.5	117	327.5
11	1.69351e-05	118.5	71	100	335	209	111	83	107	269
12	5.64503e-06	131	85.5	112	399	235.5	125	122	127	341
12	5.64503e-06	118.5	84.5	114	389	236.5	117	106.5	120	343
13	1.88168e-06	136	90	113	392	228.5	131	111	127	369
13	1.88168e-06	108	75	93.5	338.5	219	111.5	79.5	105.5	319.5
14	6.27225e-07	129	91	122	419	253.5	130	113	130	376
14	6.27225e-07	124	82	96	353	239	112	98	113	320
15	2.09075e-07	135	88	125.5	431	249	123	110	122	381.5
15	2.09075e-07	121	80	111	419	225.5	117.5	111	120	336.5
16	6.96917e-08	130	81.5	99.5	417	234	112.5	107	116.5	349
16	6.96917e-08	115	85	100.5	409	206	116.5	109	119.5	323
16	6.96917e-08	124	89	117	439.5	232	124	97	122	352
16	6.96917e-08	109.5	78	92	353	221	124.5	86	114	325

[truncated: 18 more sheets: Fig S4A-B, Fig S5A-C, Fig S6, Fig S7A-G, Fig S8A-D, Fig S9A-B, Fig S9C-D, Fig S10A-B, Fig S11A-B, Fig S12B-C, Fig S12D-E, Tab S1, Tab S2, Tab S3, Tab S4, Tab S5, Tab S6, Tab S7]
